# Supplementary material for: Association between pro-inflammatory proteins and neurofilament in plasma from persons with epilepsy
Source: BMC Med. 2025 Oct 13;23:554. doi: 10.1186/s12916-025-04425-z (PMC12519617; doi:10.1186/s12916-025-04425-z)
Supplement: Supplementary file 2 — Additional file 2. Table S1 Z-scores and classification of patients in the quadrants: the NEFL (NPX), PI_Score, Z-scores for all the 1447 proteins and quadrant information is provided for all the patients. [file 12916_2025_4425_MOESM2_ESM.xlsx]

## Sheet: Sheet1
Quadrant	PI_Score	NEFL_NPX	IL2	IL10RA	PAPPA	IL20RA	EIF5A	JUN	RAB37	IL4	IL1B	IL33	LILRB4	IL13	IL10	ARNT	TNFAIP8	LTO1	ACTN4	LAP3	AMBN	LRRN1	PREB	IL24	CEP164	NBN	FCRL3	PRKAB1	PNPT1	ARTN	RABGAP1L	NCLN	IL22RA1	IL2RB	MYO9B	AOC1	IL20	RGS8	IL11	IL17F	SCGN	CXCL14	MVK	WNT9A	IL3RA	SIT1	FXYD5	CXCL12	NRTN
High-High	12.2443	0.5252	3.20061	1.32119	0.656343	1.43935	2.33956	2.19661	1.86803	1.9676	0.698864	-0.140668	-0.423475	2.67886	0.460571	0.711113	2.73218	3.23165	-0.267202	1.98497	1.44668	-0.277951	2.26964	3.03325	1.79494	2.6288	0.353019	0.677025	0.368876	2.37668	0.45104	1.91258	2.94547	0.11882	0.212081	1.93644	4.57829	2.21983	3.08032	1.80065	-1.76691	0.797365	-0.0222409	0.690582	-0.552669	-0.695244	2.59497	-1.06007	-0.0618876
High-High	3.43708	0.8667	1.84339	1.83629	0.50636	1.0679	0.489003	-0.261981	0.912641	-1.3502	1.2625	-0.215194	1.12456	-0.190736	-0.464578	0.870259	-1.6036	0.192241	-0.029582	-0.2961	0.0880128	2.12465	1.51045	0.268361	-0.0575372	1.58827	0.519132	0.616156	-1.08145	0.448346	0.218992	0.603878	1.58818	2.10886	0.0588894	-0.588188	1.43148	0.226328	-0.285536	-0.171684	0.668235	0.39905	0.391386	1.05708	2.8524	0.23561	0.126417	0.98617	0.768036
Normal(NEFL)-High(PI_Score)	16.0918	0.1007	4.00519	-0.616273	-0.354565	-0.122142	-0.50908	0.0621173	0.334757	-1.09775	1.24112	-0.690603	-0.254947	-0.692244	2.61566	-0.0723391	-0.801014	-0.2556	-1.40194	-0.624992	-0.482419	-0.0207426	0.684016	1.56332	-0.933052	-1.40631	1.5135	-0.702808	-0.83374	-1.08042	-1.08293	0.934176	-0.623656	1.26292	-1.35353	-0.387223	-0.0714792	-0.321095	-1.31401	0.0382051	-1.00523	-0.08687	-0.498674	-0.0670157	-0.764334	-0.843334	-0.924196	0.048568	0.148169
Normal(NEFL)-High(PI_Score)	5.59881	-0.6219	-0.706739	0.273075	-1.04842	1.92537	-1.20432	-0.496583	0.240972	-1.59642	0.98353	2.69074	0.531	0.54989	0.884627	-0.312812	-0.34457	-0.223737	0.0297061	3.10935	4.42598	-0.135211	0.206709	-0.513634	0.152645	0.469441	-1.05887	-0.104632	0.167763	-0.585871	-0.992417	-0.644952	0.554637	0.174988	-0.413587	-0.142078	0.336594	-0.177682	0.435876	-0.560477	1.18181	-0.361368	-0.108612	-0.217512	-0.103353	0.0590911	-0.616604	-0.659905	-0.315062
Normal(NEFL)-Low(PI_Score)	-4.05935	0.4227	1.26929	-0.226978	0.959883	-1.17461	-0.301426	-0.123423	0.0841969	0.377328	1.14037	0.00572885	0.449587	-0.552973	-0.26931	0.40473	0.24698	-1.11316	0.223328	0.447035	0.469285	0.339871	-0.188946	0.679587	-0.238318	-0.913376	-1.53134	0.294005	-0.0814478	0.118593	-0.439732	-0.171049	-1.16293	0.348631	0.830608	-0.652213	-0.116821	-0.258696	0.335683	-0.288825	0.589276	-0.184697	0.211084	0.110269	0.644088	0.248567	0.348244	1.09292	0.0295948
Unclassified	0.123727	0.1958	-0.0264502	-0.73041	0.2801	0.136375	-1.47861	-0.447105	0.342652	0.519166	1.34616	0.311417	0.601004	-0.562948	-1.79724	0.506734	0.0735489	0.35727	0.776579	-0.187076	-0.0428188	-0.966143	-0.170034	0.902356	-0.477789	-1.21064	0.269387	-0.120689	-0.0488309	-0.427565	-0.206798	0.186742	-0.898679	-0.263118	0.579339	-0.202601	0.707358	-0.11835	1.04063	-0.533364	1.60979	0.203543	0.590474	1.32131	0.238949	1.46264	0.176311	0.24408	0.871824
Normal(NEFL)-Low(PI_Score)	-1.98249	-0.2335	0.183893	-0.51442	-1.30171	-1.15606	0.88263	0.0940282	-0.0797724	0.332624	1.27074	-0.396862	-0.816708	0.308873	-1.56621	1.20037	-1.18314	0.526804	0.401661	-0.491273	-0.441515	0.629038	-1.13906	-0.101896	0.104055	-0.809323	0.285524	-0.202869	-0.934146	-0.271474	-0.960027	-0.473723	0.360815	0.0481826	-0.424985	-0.550024	-0.534431	0.877714	0.231198	0.72859	0.64322	-0.0297802	-0.445206	0.535215	0.477308	-0.309812	-0.0855666	-0.949044	0.066512
Normal(NEFL)-Low(PI_Score)	-1.39614	0.0236	-0.136356	-0.306516	0.992605	-0.247245	-0.234793	0.0501637	-0.455963	0.327982	1.34239	0.561733	1.12128	0.0595914	-0.423818	0.238752	0.892395	4.18304	-0.704842	0.319917	0.0125558	0.301766	-0.259792	-1.20533	-0.0619137	0.895462	-0.180283	-0.297602	-1.03049	-0.0424046	0.0310176	0.0330254	1.19348	2.21624	0.214586	-0.0181588	0.17196	-0.407291	0.708813	-0.555766	1.555	0.0132927	-0.39674	1.19881	0.035788	-0.239998	-0.0579224	-0.62555	-0.588746
Unclassified	-0.540231	-0.4621	0.132596	5.40362	0.891983	-0.51897	-1.09415	0.0236579	0.149995	1.10289	1.00826	-0.0102003	-0.0995554	-1.13352	1.94265	-1.27046	-0.675007	0.228939	-0.419791	-0.217234	2.16596	-0.477694	0.98541	-0.657708	-0.319563	0.440713	-0.158254	-0.0720815	-0.100612	-0.325615	-0.0994258	-0.274011	-0.382878	0.115964	0.380554	4.29028	0.726264	1.27527	-1.24895	-0.288511	0.719117	-0.1736	-0.154744	-0.378968	0.807089	-0.0165407	0.289585	0.518917	0.0827289
Unclassified	0.416978	-0.7145	0.400588	0.0914795	-0.124955	-0.520454	-0.96511	-0.654058	-0.373408	-1.44317	1.20469	-0.619681	0.536531	-0.377127	-0.123679	-0.756187	-0.393282	0.441103	0.506975	0.924326	-0.465585	-0.0786682	-0.107594	-0.435451	-0.668108	0.133284	1.09969	-0.0453694	-0.64097	-0.0159674	1.48897	0.0907186	1.0512	0.591198	0.33045	-0.12376	-0.985337	-0.293068	-1.75221	-0.615436	-0.792512	-0.494821	0.611484	-0.156632	-0.733151	0.0627934	0.295788	-0.0547909	0.937741
High-High	2.75359	0.7734	-0.249018	-0.592115	-0.311123	-0.641402	-0.448617	-0.555935	-0.838383	-1.62421	1.14708	-0.270566	0.42366	3.28335	-0.398225	-0.907855	-0.384989	-0.485234	-0.663808	-0.530535	-0.545472	-0.0694492	-0.372964	-3.73789	-0.286347	-0.176597	-0.583974	0.429609	-0.644127	-0.248995	-1.50783	0.00520316	0.384469	-1.33677	-1.00844	0.546392	-0.781885	-1.55893	-0.861947	0.743036	0.35427	0.371601	-0.44943	1.21732	-0.195012	0.287044	-1.04165	-0.634839	-0.0540654
High-High	10.4281	0.7262	0.328916	0.874266	0.89042	1.04356	-1.27078	1.68146	1.21821	1.36012	-1.10572	-1.86747	0.171473	1.39236	0.211446	0.0108341	0.647869	-0.382174	-0.948547	1.06191	1.44107	0.81526	3.50433	1.7936	0.727419	0.899491	0.130682	-0.451451	0.34167	-2.99941	0.845772	1.2839	0.736103	-4.01967	0.448695	-1.28609	2.39503	1.40219	0.0384956	0.891163	-0.0714979	1.11669	-0.0548108	-0.956116	1.59422	1.39561	0.932817	0.10445	1.2844
Normal(NEFL)-High(PI_Score)	2.19893	0.3185	0.251131	0.0504311	0.274963	0.0842858	0.00194807	1.84819	-0.341562	0.802588	0.333388	0.731454	0.0361314	0.017886	-0.590045	0.818287	0.774439	0.424622	-0.513872	0.921368	-0.689445	-0.789755	-0.492441	-0.349587	-0.558585	0.045347	0.467774	0.222335	-0.938806	-0.1681	0.194738	-0.167348	0.655079	0.0997804	0.190411	1.32924	0.100685	0.0253804	-0.306393	0.280756	-0.308546	1.4566	-0.149853	1.07681	0.258792	1.49782	-0.340702	-0.0217632	2.80764
Normal(NEFL)-High(PI_Score)	1.99787	-0.0606	0.375539	0.36244	-2.82879	0.395931	-1.22512	-0.8001	-1.90853	1.10397	0.233241	-0.490161	0.554507	-1.16772	-0.115579	-0.514698	-0.270012	0.30541	-1.37963	-0.62704	-0.413754	0.11032	-0.947835	0.542683	-0.176487	-0.719109	2.3433	-1.39659	-0.859894	0.0869319	-1.30788	-0.056257	-0.793825	-0.578227	-3.28677	0.193851	0.0993462	-0.0913805	-1.09477	-0.811298	-0.502541	0.146454	-0.414414	0.646018	-0.0896518	-0.0921726	-1.20279	0.819263	0.0670844
Normal(NEFL)-Low(PI_Score)	-1.11426	-0.5176	-0.416214	-0.555878	-0.991353	0.0704844	0.202728	-0.0284181	-2.07127	0.393893	0.660291	1.3654	-1.31037	-0.71913	-0.691901	1.20295	-0.153747	-0.522152	-0.650858	0.186198	-0.599665	-0.450037	0.564539	2.72513	-0.0129872	-0.541308	-0.0733408	-1.87989	-0.902131	-0.424557	-0.539118	-0.44557	0.387823	0.1093	-2.0427	-0.473428	0.402013	0.318129	0.00177135	-0.780102	-0.0743908	0.501403	-1.18953	0.297294	-0.167373	-1.6889	-1.99355	0.871753	2.99633
Normal(NEFL)-Low(PI_Score)	-1.79791	-0.0429	-0.803222	0.0729514	-0.40147	2.52046	0.187568	-0.999361	-0.46921	-1.55658	0.380103	-2.82758	-0.256848	-0.370002	0.480391	-1.18304	1.49377	-0.277025	-1.45374	-0.245913	-0.248369	-0.563737	-1.92767	1.12325	-0.805462	-1.23167	-0.0246725	0.584189	-1.08926	-0.148312	-0.175444	-0.183737	0.140514	-0.697797	0.360512	-1.4118	-0.153797	0.95566	0.265427	-0.117144	0.235661	-0.468685	0.298568	0.23203	-0.513927	-0.0170696	-0.32398	0.668574	-0.832572
Normal(NEFL)-High(PI_Score)	6.92686	0.2465	-0.585807	-0.387077	-1.17562	-0.0320616	-0.576066	-0.00295178	-1.29941	0.158418	0.354557	1.4934	0.509393	0.171882	1.58607	0.852812	-1.19168	-1.36993	-0.423847	-2.20378	-0.83401	0.804505	0.163181	-1.04008	-0.830149	0.0791554	1.99954	-1.61554	-1.28978	0.116219	0.0255455	-1.17734	0.620128	-0.495023	-1.65578	-0.0573101	0.386119	-0.852971	-0.471452	-0.787221	1.18504	0.580541	-2.94398	-0.613967	-1.48437	0.717961	-1.50014	-1.48766	0.357081
High-High	2.05396	0.5931	0.117854	0.57321	0.103202	0.742005	-0.0329549	0.793573	-0.905409	0.0827773	0.411348	-0.0921217	0.803756	0.317898	0.193178	1.29129	0.291586	0.352985	-1.21893	-0.550564	0.400768	0.742892	0.0614151	0.283725	-0.372193	0.0199468	-1.0745	-0.0390928	1.83355	-0.0933793	0.762507	-0.0158122	-1.35658	0.873558	-0.778215	0.0593356	1.2799	0.530498	0.756514	0.341053	0.818837	-0.395097	-0.625174	0.0761754	1.35822	-0.730944	0.391531	0.316918	0.0885479
Unclassified	0.129186	-0.1561	0.294638	-0.837382	-0.883695	0.333898	-0.760805	-0.434216	0.513114	0.337743	0.242706	-1.36797	-0.661662	-0.315186	-0.165989	-0.940718	0.140216	0.507027	-0.557402	0.849899	-0.0317439	0.254289	-0.746105	0.380855	-1.1154	-0.0403127	0.733016	0.56025	0.820026	0.29843	-0.655659	-0.703637	0.227187	0.129102	0.203689	0.0621193	-0.111132	-0.720134	-0.207497	0.0757864	-1.38352	-0.0405849	-0.408523	0.564438	0.0402764	-0.0568689	0.510468	0.11772	-0.0672297
Unclassified	1.16519	-1.4941	-2.04503	-0.479616	0.229175	-1.71554	-1.25138	0.321562	1.63467	0.71264	0.232325	-0.0972418	0.595472	-0.657094	-1.10381	0.401314	0.482892	0.340679	-0.600463	0.164803	-0.182215	-0.153649	-1.61156	-0.801953	-0.280287	0.0518284	-0.78441	0.39049	1.0022	0.0943723	0.325477	-0.671585	-0.944222	0.354533	0.665893	-0.109482	0.398834	-0.634996	0.160244	0.0790315	-0.441109	0.858981	0.78456	-0.507061	-1.03907	-0.263534	0.377507	0.212527	0.844732
Normal(NEFL)-Low(PI_Score)	-5.94787	0.3647	-1.83288	-0.927975	5.41226	-0.5022	-1.33794	-0.152112	-0.441224	-1.5825	0.163016	-0.15489	-0.710578	-0.592209	-1.2422	0.0326197	-0.0923942	-0.687181	0.116922	-0.577991	-0.374771	-1.15713	-1.13185	-0.864601	0.520828	-0.23493	-1.48856	0.682863	3.48311	0.742955	-0.700324	-0.375784	-1.21925	-0.858683	1.0696	2.46202	-0.980987	0.66894	-0.43403	-0.585078	-2.12665	-0.0156172	0.459861	-1.07106	-2.4149	-1.42565	0.354717	-0.77211	-2.61233
Normal(NEFL)-High(PI_Score)	6.90926	-0.421	1.21439	0.835265	0.0698107	0.241444	-0.654686	0.828914	-0.411571	-1.57359	0.34896	0.195172	-0.498665	-0.13231	2.0676	1.84517	-0.424683	-0.270433	-0.620278	-0.377697	-0.057733	0.176081	0.73685	-0.950977	-0.189953	0.250124	0.334704	-0.362703	0.57104	-0.170316	0.370141	-0.479208	0.621363	-0.692465	-0.563145	-0.623927	1.32005	-0.36213	0.598241	-0.877981	-0.497946	-0.0833658	0.53445	0.96625	0.987099	0.758157	-1.38808	-0.00878805	-0.38613
High(NEFL)-Low(PI_Score)	-2.76566	0.6863	-0.382176	0.493467	0.22683	-0.312394	-1.54612	-0.248052	-0.418765	-1.64294	0.42977	0.820771	0.670662	-0.544803	-1.32906	-0.839452	-0.825813	-0.379866	-1.4124	0.0486102	-0.425715	0.343712	1.66805	-0.646271	-0.0685345	0.211061	0.255298	-0.092225	1.83701	-0.868449	-0.980881	-0.596313	0.259314	-1.20502	-0.711452	2.0741	0.0121767	0.904472	-0.718543	-0.106571	0.0721264	-0.464013	-0.790914	-0.0173371	-0.0714619	0.4313	-1.28532	0.0332337	-0.356844
Normal(NEFL)-High(PI_Score)	8.70776	-0.6577	0.341021	-0.127582	0.971163	0.300805	3.10443	1.27702	-0.470614	0.751843	0.391604	-2.46955	0.827091	0.353144	-0.176589	1.10547	0.696178	0.46934	0.903113	0.0449685	-0.0296765	-0.444506	0.84642	0.371466	0.194614	1.75696	0.504147	-0.334239	-0.344562	0.0799664	0.570539	1.99882	-0.230715	-0.188482	-0.602853	0.777798	0.366711	0.709447	-0.769937	1.02903	0.594892	0.970387	0.512551	1.67246	2.53348	2.29407	0.000602226	-0.262983	0.128422
Unclassified	-0.938681	0.3184	-0.185975	2.13714	-0.871746	-1.31975	-0.853879	-0.934084	-0.829522	0.873587	0.395777	0.565336	0.742395	-0.15112	1.36504	0.294694	-0.356406	0.0870929	0.0401595	0.737461	-0.0633443	0.108015	-0.312025	0.170889	-0.0267898	-0.769208	-0.33615	-0.330444	-1.2292	-0.48693	-1.29959	-0.395808	1.06108	0.250766	-1.03437	0.0453274	0.690459	2.64415	-0.0148943	1.59097	1.11034	-0.666675	0.0507914	0.275864	-0.388959	-1.19545	-0.703042	1.64333	0.143972
Normal(NEFL)-High(PI_Score)	2.78594	0.1334	0.113898	-0.100046	0.350792	-0.475933	0.479131	-0.809767	4.18992	0.638716	0.507221	0.062998	-0.0489105	0.730391	0.138889	-0.385738	-1.91882	-0.744534	4.09531	-1.16021	-0.413754	-0.159948	-0.212361	0.855071	0.896978	-0.44724	-0.00699825	0.900063	1.8706	0.645596	2.15568	0.209674	0.282262	-0.226752	0.645351	-0.967129	-0.417648	-0.184345	-1.08638	-0.149806	0.0455797	-0.485185	-0.16586	-0.0129537	0.450377	0.294449	0.611875	0.789331	-1.37412
Normal(NEFL)-High(PI_Score)	4.52977	-0.0266	0.0791409	-0.541956	0.121406	0.35512	1.36193	1.21829	0.308964	0.346137	0.545488	0.458193	0.972457	-0.102765	0.147334	0.892322	0.762201	-0.00157443	-0.0943308	1.07853	-0.282923	0.199282	1.56718	0.790033	-0.037226	1.06065	-1.52647	2.46352	-0.311269	0.084399	1.60654	0.412492	-0.380583	0.590246	1.70053	0.257337	0.806908	-0.725845	0.248562	-0.0947423	0.436292	0.509142	1.15061	0.377169	0.340765	0.559557	1.99637	1.04633	0.76546
Normal(NEFL)-High(PI_Score)	3.00405	0.1313	-0.37846	2.63935	0.168311	1.12993	0.00988055	1.90297	0.735073	1.08884	0.787002	0.694855	-0.260478	-0.0696096	0.158709	1.34004	0.901815	0.121813	-0.218368	0.529088	0.328117	1.13577	0.546828	0.124799	0.291569	0.777921	0.226738	2.00431	0.451169	0.147405	1.36577	2.80613	0.740163	0.711529	2.49229	-0.195776	0.6319	-0.336959	-0.71036	1.15863	0.549116	0.440371	0.93596	1.37999	0.0421663	0.162225	2.15914	1.84946	-0.0725717
Normal(NEFL)-Low(PI_Score)	-4.69603	0.1874	0.0411473	-0.508073	0.274516	-2.07007	0.0319152	0.400352	0.840438	0.913776	0.0772193	-0.36178	-1.11159	0.204752	-0.501373	1.76485	0.237399	-0.543137	0.124099	-0.6028	0.0546404	-1.18479	-1.84211	0.116264	0.00317204	0.441589	-1.37906	-0.127695	0.272378	-0.7141	0.355204	-0.516547	-0.314211	-0.17325	0.375919	-1.12526	0.632067	-0.206555	-0.490413	-0.63208	-0.777197	-0.0740211	0.33614	-1.9755	2.48836	0.135252	0.115899	-0.53148	0.27695
Normal(NEFL)-Low(PI_Score)	-4.87946	-0.1258	0.690035	-0.230254	-0.381591	-0.0921646	-1.1153	-0.944686	-0.658183	0.439869	0.0989992	-0.944143	-1.1968	-0.643034	0.0535783	-0.70643	-0.497228	-0.647077	-1.15902	-1.1115	0.0990877	0.228322	0.048807	-0.505781	-1.04448	-1.50003	-0.638534	-0.157473	-1.25385	-0.620857	-0.525364	-0.66914	0.226304	0.734377	-0.722349	0.345428	-0.301031	-0.139502	0.572594	-0.974603	-0.771071	-0.193895	-0.586601	-0.442527	1.16853	-0.868589	-0.220821	0.300846	-0.36543
Unclassified	-0.23526	-2.6875	-3.18735	1.4902	-0.248806	-1.26632	-1.1435	-0.119369	-0.874265	-1.64182	0.154162	-0.632576	-0.635043	0.233823	-0.388229	-0.679198	-0.129754	-0.3335	-0.677694	0.266543	-0.296508	0.446042	0.0214894	-0.448254	-0.493948	-0.0573045	-0.526084	-0.208269	-0.502837	-0.133273	0.997068	-0.616734	0.0732582	-0.816034	-1.13583	0.395893	0.292591	0.227068	-0.252704	-0.47024	-1.57751	-0.636743	-0.0832679	-1.74635	1.78628	-0.952948	-0.139776	-0.426942	0.325887
Normal(NEFL)-Low(PI_Score)	-2.80523	0.0765	-0.594077	0.943362	0.0119616	0.501	-0.40349	-0.376631	-0.64669	0.676966	0.315985	-1.59401	-0.267565	-0.919486	-0.574189	-1.21516	0.056077	-0.269664	-1.08819	-2.44015	-0.107496	-0.0777463	-1.72564	-0.0180801	-1.13897	-1.60969	-0.434639	-0.753897	-0.923023	-1.19741	-0.386786	-0.476829	-0.378289	-0.68523	-0.2505	-0.60031	-0.603866	-0.824309	-0.303699	2.63131	0.844873	-0.582427	-0.208323	0.257843	-0.711654	0.626991	-0.739587	-0.290555	-0.669544
Normal(NEFL)-High(PI_Score)	3.18145	0.4323	-0.506104	2.35784	0.613682	-0.0693106	-1.11971	-0.742619	-0.405693	0.868977	-0.00277627	-0.598442	0.0281804	-0.900961	-0.965757	-0.518852	0.784745	0.321891	-0.620434	-0.347311	-0.575743	0.218949	-0.502648	-1.35691	-0.718382	-0.103901	-0.422472	0.43793	-0.881689	0.323284	0.0295387	-0.492624	-1.97582	-0.735686	-0.0768911	-1.65865	-0.496117	-0.461864	0.344265	-0.10877	-2.1287	0.0613299	0.0980345	-0.851888	-0.0655561	-0.706086	0.207326	0.415411	-0.230257
Normal(NEFL)-High(PI_Score)	4.59024	0.0619	-0.568548	0.801791	0.59626	0.32262	0.595122	0.702829	0.243165	1.12203	0.412977	0.505222	-0.638673	0.375089	0.347599	0.39956	0.0449658	0.992554	-1.70634	0.682153	1.31437	-0.239385	1.25648	-0.742719	0.103269	-0.919332	-0.0792323	-0.755502	-0.0399628	0.259328	-0.499038	0.255537	0.715097	-0.523773	0.140182	-1.06052	-0.208508	0.978188	0.289079	0.789934	-0.350408	-0.215359	-0.397407	-1.99571	-0.796225	-0.367991	-0.991351	0.304532	-0.383841
Normal(NEFL)-High(PI_Score)	4.60311	-0.8016	-0.919839	0.323337	-1.12202	-0.716196	0.356618	-0.43432	-0.680467	0.290591	2.85661	-0.484472	-0.415351	0.0551263	-0.549888	-1.18544	0.130957	0.594156	0.126127	-2.42786	-0.0878567	-1.26207	-0.696873	-0.558529	-0.209928	-0.381725	-0.210893	-0.953434	-1.25806	0.322651	-1.14623	-0.519851	0.371936	-0.79033	-1.31319	-0.569779	-0.689864	-0.485449	-0.489515	-0.684422	-0.851562	-1.11332	-0.494672	-0.491475	-0.370533	-1.03836	-1.01738	-0.627172	-0.468359
Normal(NEFL)-High(PI_Score)	6.05573	0.1963	0.0543312	1.88594	0.350904	0.58826	-0.515074	0.266264	2.89957	-1.24175	2.36819	0.738471	0.809633	4.72384	1.61339	0.744715	-1.74651	0.355732	3.04201	-0.566041	1.46603	-0.504736	-0.0448533	0.382562	0.0959753	0.308807	1.12697	-0.600484	1.17385	-0.420757	1.24331	-0.0686151	-0.880321	-0.355271	0.0942124	-0.388839	0.260969	-0.602315	-1.41391	-0.00502895	-1.42963	0.0954962	-0.732444	0.668178	0.682122	0.263905	-0.896686	0.0628702	0.0726172
High-High	6.32389	0.7772	-0.605463	1.08094	-0.375226	-0.112199	1.27538	0.158474	2.04235	-1.61734	2.19761	-0.765888	0.00363573	0.951838	0.488319	1.94865	-0.28209	0.695568	1.51472	-0.499466	-0.412868	-0.0748269	-0.556082	0.114898	0.0427845	0.990231	0.691648	0.329768	0.176481	-0.135489	0.302257	0.205576	-0.907859	-0.066437	-1.23303	0.945987	0.192874	0.164563	1.03165	1.84755	-0.744354	0.301954	-0.801474	1.77158	-0.439749	-1.36853	-0.590578	-0.313999	0.259398
High-High	1.43392	2.9856	-1.03406	-0.436008	-0.147403	3.83159	0.00159551	0.252647	-0.37797	0.407565	2.07731	-1.34048	-0.64455	-0.240326	-0.500856	0.995342	0.0411011	-0.362946	-1.13125	-0.796379	-0.294441	0.746579	0.73775	0.183692	-0.912068	0.297947	-1.21154	0.855543	0.179638	-0.0435127	0.524987	1.37907	0.659492	-0.521488	-0.118226	-0.496685	-0.505486	-0.53209	0.709811	-0.952096	0.123518	-0.401229	-0.112503	-1.57515	0.139967	0.879935	0.351885	0.564773	-0.0615061
Normal(NEFL)-High(PI_Score)	3.75404	-0.929	1.80803	-0.55598	1.11009	-0.572988	0.186158	-0.21479	-0.197683	-1.40215	1.94846	-0.187317	0.359533	-0.874171	1.40373	0.830842	-0.402058	-0.151221	-1.02952	0.223867	-0.143231	1.11795	-0.138514	3.59094	-0.010294	0.415313	1.0491	0.759058	-0.425654	0.642588	0.583554	-0.070862	-0.24519	-0.328044	0.645226	0.51191	1.05403	-0.842077	-0.573841	-0.871281	-0.092429	-0.340781	-0.32104	-0.964395	0.745669	-1.58114	0.538517	0.484858	-0.959541
High-High	4.92875	0.9317	0.949878	1.06774	0.746579	0.187425	0.725567	-1.72281	0.12043	0.453414	2.07059	-0.851412	0.246489	-0.0647646	-0.808148	-0.591502	0.743441	-0.27307	-0.178738	-0.0192166	-0.482271	0.0494749	-0.348048	-0.54897	-0.0744819	-0.726116	-1.7255	0.364654	0.385184	0.120176	-0.340051	-0.85504	0.369111	0.580154	0.289741	-0.276773	-1.06581	-1.12414	2.06122	0.574706	1.51433	0.558201	0.962861	0.439754	0.133352	-2.22348	0.730138	0.901094	-0.281293
Unclassified	-0.495058	1.91	-0.137435	-0.28635	1.66971	0.18238	-0.381808	0.846792	-0.18233	-1.52437	2.12525	2.08145	0.507492	-0.0817697	-0.421491	-0.445557	0.38434	0.319584	-0.0472124	-1.18069	-0.352473	1.0505	0.930174	-0.797002	0.290222	-0.327246	0.0574232	0.358961	-0.100462	0.835881	-0.919208	0.870469	0.570348	1.93103	-0.493251	-0.155727	0.452709	-0.165625	-0.425348	0.472221	-0.366404	0.0943281	0.329581	0.00628454	2.02393	0.511163	0.393823	0.795671	-0.368005
Normal(NEFL)-Low(PI_Score)	-2.0286	-0.0398	-0.92715	-0.609824	-0.671842	0.756994	1.47669	0.215747	1.05538	0.88427	1.6639	-0.63011	-0.795275	-0.77328	-0.0547407	-0.633596	0.583939	4.61638	1.17943	-2.81127	2.12904	-0.784684	-0.851773	-0.953879	-0.122847	-0.685826	-1.5357	-1.23909	-0.403408	-1.49234	-0.306923	-0.127564	0.307152	-0.508922	-1.80283	-0.970541	-0.966932	-1.06418	-0.159795	-0.4738	-0.448937	-0.790345	-1.1653	-0.226036	0.141857	-0.42088	-1.1881	-0.312525	-0.45033
Normal(NEFL)-High(PI_Score)	1.64788	0.0843	-0.733587	0.118299	0.367321	0.370702	2.22816	0.0997451	0.302998	-1.51458	1.95141	-0.952866	0.755704	3.90598	-0.728524	-0.364414	-0.524684	0.394517	-0.254252	0.839088	-0.510918	0.495517	-0.232174	0.0542984	-0.751822	0.83748	0.55717	1.11639	-0.45053	0.412569	0.681312	0.373303	-0.142277	-0.214947	0.726894	0.0589765	0.546905	-0.0113189	-0.648288	-1.01187	-0.261239	-0.308659	1.19007	-0.220922	-0.293994	-1.08623	2.26729	0.807909	0.518487
Normal(NEFL)-Low(PI_Score)	-11.5309	-0.5953	-2.13372	-0.291161	-0.692391	-0.115612	0.331058	-0.0962937	-0.342176	0.310844	1.96577	-1.49806	-0.596671	-0.244506	-0.772558	0.936908	0.685872	-0.945711	0.118638	-1.41206	3.87489	-0.233546	-1.89614	-0.341906	-0.626813	-0.625041	0.0198974	-0.270598	-0.388077	-1.50294	-0.202657	-0.121418	-0.752871	-1.39294	0.0586389	-0.3355	-0.360594	0.468839	-0.433531	0.167803	-1.43695	-0.261206	-0.209212	-1.59682	-0.742364	-0.916057	0.423895	-0.301761	-0.694442
High(NEFL)-Low(PI_Score)	-2.91895	0.7187	0.128521	-0.496096	-0.579373	0.170656	1.05697	0.42561	-0.386217	0.0916482	-0.268003	-0.688707	0.88465	1.18003	-0.687075	1.48173	-0.71768	-0.225275	0.208194	0.886771	-0.764607	0.576797	-0.487938	-2.36782	-0.0937832	-0.384002	-0.329618	0.750884	-0.163366	-0.430098	-1.07879	-0.509344	-0.692324	-0.767292	0.217216	0.504906	0.0267328	-0.171548	-0.468359	-0.286626	1.21278	0.459644	0.198635	0.110025	0.0405127	1.42615	-0.424578	-1.01112	-1.48592
Normal(NEFL)-High(PI_Score)	2.68601	-1.2753	-0.511498	-0.150307	0.401382	0.629813	2.89219	2.73421	2.93361	0.694262	-0.644471	0.363187	-0.0878017	0.0879966	-0.416838	0.563783	3.0445	4.18612	3.41537	2.84282	1.81038	0.569576	0.756362	0.69956	2.839	0.754273	0.137214	0.955385	1.22082	0.658894	2.10732	3.66036	0.150399	0.911828	1.22567	2.04303	1.60147	1.2685	1.15469	0.909482	1.53781	-0.209518	0.68874	0.849115	3.22753	1.42284	1.51698	0.188198	1.96847
Normal(NEFL)-High(PI_Score)	7.42493	-0.254	0.608774	-0.0885807	-0.768443	-0.521047	-0.0876009	-0.331623	1.62309	1.15265	-0.32001	1.59201	2.20003	-0.363067	0.344842	-1.08999	0.407851	0.64239	0.82713	1.27825	0.146341	-1.85208	2.72833	0.184033	-0.167958	0.292867	0.972387	-0.349128	-0.531546	-1.4059	0.0506877	-0.70443	0.499562	0.883268	-1.17528	0.0111149	-0.888798	-0.819444	0.900517	0.9166	0.78242	0.311883	1.5131	-0.267678	-1.16711	5.3639	1.19375	0.0580045	0.169823
Unclassified	1.25747	-0.1885	0.239145	-0.82735	-0.728798	2.2192	-0.266699	-0.966723	-0.886986	0.66889	-0.284287	-0.757544	-0.309913	-0.461298	5.65101	-1.20048	0.505114	-0.863746	-0.229133	0.253798	-0.386436	-0.733519	-1.12375	1.39518	-0.909038	-0.830344	-0.202056	-0.498891	-1.30669	-0.143088	-0.831507	-0.0981556	1.06567	-0.904378	0.0521254	0.783366	-1.04774	-0.287357	-0.399002	-1.04715	0.0736579	-0.398601	-0.171418	-0.505112	0.0116922	-1.40277	0.194246	1.09956	-1.39883
Normal(NEFL)-High(PI_Score)	3.01246	-0.0667	-2.28725	0.385267	-2.50604	-1.01449	-0.203063	-1.12472	-0.013711	0.436371	-0.215691	-0.146926	-0.57178	-0.274621	0.143629	-1.43754	-0.829436	-0.423266	-0.33866	0.470365	-1.02686	-0.842149	3.49172	-0.52251	-0.58417	0.42302	-2.01149	0.405671	-1.01636	-0.144354	0.301222	-0.307979	-0.851371	-0.593839	0.968143	-1.65156	-1.87928	1.44988	1.95704	0.34702	1.0387	-2.11422	0.553458	-1.8457	-1.84203	0.198587	-0.134517	-0.651943	-0.631101
Normal(NEFL)-Low(PI_Score)	-1.091	0.3154	0.423241	-0.1673	0.0493737	-0.900512	-0.0294293	0.395466	-0.421397	0.123221	-0.290597	1.78942	-0.345002	0.456789	-0.660965	-0.220961	-0.690949	0.350238	-0.693296	-0.867848	-0.00339211	0.0566964	0.267047	-0.507659	0.293477	-0.065888	0.270795	-0.572459	0.922761	0.0769586	-0.779004	-0.703901	0.13257	3.2878	0.0239422	4.27286	0.180158	0.143622	0.158947	0.282012	0.830068	0.205003	0.121489	0.749515	0.360845	0.135252	-1.52347	0.0351505	-0.548395
Normal(NEFL)-High(PI_Score)	1.54895	-0.5526	-1.58934	-0.835846	-0.482883	-0.433193	0.353093	-0.131323	4.90081	0.647682	-0.324692	-0.485231	0.624857	-0.211446	0.31787	1.0823	1.0205	0.380893	5.9	0.667814	-0.891747	-0.657309	0.257441	-0.130403	1.5108	0.986552	0.572411	0.726216	2.35257	-0.2691	3.14569	-0.598296	1.03584	-0.734163	1.4574	-0.280634	-0.399076	-0.221573	0.295066	-0.481337	0.275821	-0.349688	0.801901	-0.492449	0.729369	-0.604274	0.428749	-0.480612	0.402965
Normal(NEFL)-High(PI_Score)	1.44752	0.097	0.536862	0.0739751	-0.96857	0.146318	-0.996135	-0.0776877	-0.410255	-1.46558	-0.217523	0.161418	1.52713	-1.1891	1.33393	-0.0103977	-0.521624	0.156203	-0.405281	-0.00419456	-0.379791	-0.516413	0.447764	0.138626	-0.184454	2.94341	1.25044	1.13799	-0.138715	0.782373	0.929924	-0.137939	2.72852	0.537696	0.445187	-0.693699	-0.0795102	-0.22665	-0.165284	-0.247894	0.85185	0.828465	0.636717	1.74576	0.799057	0.726688	-0.72327	0.792428	-1.20632
Normal(NEFL)-Low(PI_Score)	-5.42542	0.3593	0.0564885	-0.823358	0.365087	0.521479	-0.989965	0.413137	-0.481668	0.612771	-0.492418	-1.31791	-0.257713	-0.973256	0.32192	-0.524391	-1.90738	-0.507209	-0.213375	-0.428112	-0.118276	1.20998	0.620975	-0.328249	0.185188	-0.151898	-0.341913	-0.083321	2.08735	-0.727397	-0.139358	0.686089	-0.154104	2.1913	-0.498261	-0.480791	0.100852	-0.888189	-0.314476	0.370888	-0.936477	-0.673245	-0.454877	-0.283507	1.01923	0.759611	0.437784	0.325322	-1.44013
Normal(NEFL)-Low(PI_Score)	-4.65169	-1.6298	0.53003	-1.48003	-1.62981	-2.74975	-0.425525	-0.499909	-0.540799	0.596937	-0.550328	-0.432892	-0.781101	-0.825625	-0.845633	-1.81408	-0.339739	-0.313833	0.0318904	0.00616154	-0.816438	-0.309141	0.633884	-0.756546	0.100801	0.530752	-1.07309	-0.775354	-0.943766	0.0899398	-0.411189	-0.761264	-0.862669	-0.868203	-0.882555	-0.674303	-0.291996	-1.09823	-0.447202	-1.38077	-2.00362	-2.62671	-0.540915	-1.17358	-0.534715	0.149268	-0.239565	-0.661232	-0.334618
Normal(NEFL)-Low(PI_Score)	-10.8956	-0.3607	0.0222104	-0.711473	-0.19051	-0.910158	-0.495154	-0.672768	-0.884178	0.123062	-0.522544	-0.393448	-0.0694796	0.469424	-0.951194	-1.13467	1.17637	-1.40091	-0.0876218	-0.750403	-0.0627536	-0.460793	-0.318329	-0.585842	-0.371407	-1.56957	-1.34909	0.605209	-0.764072	0.202496	-1.38404	-0.879756	-1.13893	-0.110609	-0.450162	1.46501	-0.33784	0.0415619	-0.119778	-1.18198	-0.715255	-1.02863	-0.349274	0.0676522	0.199734	0.673798	-1.07846	-0.108903	-0.915087
High-High	1.72893	0.7556	0.821634	-0.325761	-0.0548218	-0.255556	-0.434339	-0.239321	0.0441038	0.740397	-0.574551	0.338724	-0.179066	-1.018	0.244709	0.468056	0.292633	-0.368989	-0.140981	0.0595353	-0.0159437	-0.208809	0.160479	0.0971451	-0.597749	-0.689329	0.755429	0.425814	-0.732433	-0.583655	-1.31542	-0.787566	-0.1421	0.0630336	0.0334619	-1.16244	-1.04105	-0.0594405	0.576186	0.0871968	0.0610653	-0.961176	-0.16208	-0.195108	-1.13073	-0.531948	0.328152	-0.24352	-1.0826
Unclassified	-0.647341	0.0167	-0.194125	-0.0453827	-1.09845	-0.0341393	0.669335	-0.0774798	1.01844	0.338411	-0.479187	1.04188	-0.537729	-0.0446244	0.209809	1.21218	0.752056	-0.74805	0.584361	-1.17432	-0.210124	-1.66632	-0.704078	-0.625957	0.178455	0.0164434	-0.918376	-0.0557331	-0.126165	0.213577	-0.530688	-0.0526222	0.0683155	0.114441	-0.323651	0.863913	-1.06966	-0.392484	1.13942	-0.974813	-0.777367	0.273482	-0.839713	-1.80844	-0.471168	0.728803	-0.650047	0.194244	0.916564
Unclassified	-0.407743	-0.7561	0.234831	-0.537554	-2.02594	0.648363	0.36508	-0.354803	0.0940227	-1.60523	-0.585136	3.9336	0.920084	0.487665	-0.0350933	-0.708461	0.672989	0.998597	-0.0136678	-0.4074	0.228	1.29971	1.42279	-1.40181	-0.335274	0.289188	0.607503	-0.582093	-0.785116	-0.125041	-0.909152	-0.787038	2.28227	-0.701033	0.163355	-0.296528	0.317186	-0.228765	0.444259	-0.986746	-0.499988	-0.925112	1.13094	-0.0920985	0.0839796	0.184836	-0.567653	-0.431513	-0.202021
Unclassified	0.95472	-0.4314	0.157645	0.642409	0.704253	-0.0103949	0.129573	-0.890843	-0.141184	0.568004	-0.575671	0.679115	1.1116	-0.234816	-0.323771	-1.38954	-1.04498	-0.12628	0.117234	1.49801	0.272742	0.767783	0.959293	-0.307423	-0.0255554	1.96262	-0.808104	0.829415	-0.205527	0.442647	0.184681	-0.570341	-0.312622	-0.544336	0.91591	1.37791	-0.0806814	-0.259647	-0.241627	-0.183618	0.303729	-0.44547	0.600923	0.163356	0.148944	-0.271071	0.169299	0.368818	-0.662962
Normal(NEFL)-Low(PI_Score)	-6.17776	-1.011	0.0981976	-0.200568	0.106999	0.033829	-0.85811	-0.095774	0.127887	0.925063	-1.06022	0.984804	-0.0222917	-0.73376	-0.652951	0.426792	0.552135	-1.16315	-0.770839	-0.11686	-0.399874	0.743045	0.252638	-0.109919	-0.931369	-2.1247	-0.659538	-0.37584	-0.788498	0.0514712	-0.354989	0.846612	-0.0224175	-0.139931	0.44168	-1.69251	4.19815	-0.080064	0.192278	-1.01941	0.566473	0.820143	-0.533245	0.389102	-0.0561067	-2.21277	0.0612845	0.901537	-0.672692
Normal(NEFL)-Low(PI_Score)	-3.41707	-0.1352	-0.150379	0.0856447	0.767462	-0.690078	-2.09664	2.76508	0.105165	0.583774	-0.902166	-0.700275	-0.0489105	-0.393277	-0.0672357	0.188996	0.045771	-0.60994	-0.276407	0.0814993	-0.778488	-0.337259	0.490691	-0.771055	0.202581	-0.00440222	0.559603	-0.34037	1.29102	-0.201028	-0.101053	-0.080841	-0.809888	0.638607	0.0592652	-0.341427	0.25595	-1.71757	-0.546997	-0.0551721	1.94111	-0.291138	-0.0573675	-1.04938	0.156976	-0.122848	-0.232148	0.822064	-0.00274365
High-High	2.58443	1.0021	0.449369	-0.944865	0.0533941	-0.815181	0.435943	-0.532028	-0.529569	0.12427	-0.416087	0.348775	0.254613	0.152312	0.811466	-1.08722	0.0855458	-0.262522	-0.413394	-0.137686	-1.15193	0.159795	-0.712183	1.34789	-0.0824493	-0.962074	-1.66915	0.223649	-0.849673	-0.0868888	2.30831	-0.0809071	-0.72904	-0.280064	-0.285697	-0.922859	-1.30105	-0.605594	0.302152	2.13836	0.275991	1.55618	-0.313703	0.627023	0.424864	-0.446267	-0.101749	0.414084	-0.460633
Normal(NEFL)-Low(PI_Score)	-1.07535	-0.1364	-0.803222	-0.662644	-0.0658779	1.70721	0.602173	0.436836	-0.411396	-1.09911	-0.538421	0.68196	0.0461567	0.672061	-1.25297	0.744807	0.0163827	-0.675534	0.159048	0.378184	-0.279526	0.325121	-1.45336	1.14578	5.90566	1.33357	0.907966	-0.166231	-0.503363	0.18999	-0.870255	-0.224843	2.6858	0.843475	-0.301731	-0.684001	0.341112	-0.304279	0.190183	-0.428262	0.0479621	0.317723	-0.973328	0.517681	0.658026	0.593142	-0.611614	0.772228	-0.410265
Unclassified	-0.679037	-0.1515	-0.453609	1.02515	0.231632	-0.740089	-1.7915	-0.453966	-0.511585	0.719667	-0.488144	1.16951	-0.239391	-0.313761	-0.349451	0.326172	0.450605	-0.332731	-0.182327	0.357358	-0.0742715	1.41741	0.39583	0.720556	-0.210937	1.00144	-2.28788	0.892473	0.126428	-0.249628	0.000994931	-0.208255	-1.58465	-1.18921	0.524852	-0.151237	0.267997	-0.349122	-0.45818	0.0905467	-0.732442	-0.0708089	0.408839	0.615334	-0.507312	-0.700665	1.06996	0.753944	-0.516915
Normal(NEFL)-High(PI_Score)	6.41465	-0.6953	-0.303911	-0.124306	-1.71972	-0.924998	-0.796765	-0.198263	0.567332	0.294724	-0.754083	-1.12809	-0.940468	-0.84092	2.7307	-0.892439	0.487561	-0.139904	-1.35529	1.12337	-0.721637	0.0453264	-0.4276	-0.266967	-0.496641	0.173048	0.593159	1.07741	-0.115944	0.399588	1.07989	-0.902622	-1.51016	1.57575	1.1891	0.263264	0.250931	0.207819	-0.251806	-0.391309	-0.0282745	-0.587391	1.50377	-0.0969689	-2.22071	0.550698	1.10097	0.287281	-1.6851
High(NEFL)-Low(PI_Score)	-3.20587	0.5056	0.29272	-0.661007	0.0666838	-0.164437	-1.25896	0.634018	-1.02481	0.514747	-0.629306	-0.426255	0.238711	-0.638569	-1.11871	-0.946719	-0.481608	0.560645	0.205854	-1.01124	0.203487	0.181306	0.367012	0.206054	-0.14271	-0.0331306	-0.167604	-0.884538	-0.114215	-0.134856	0.304624	-0.453567	-0.859315	0.489906	-1.3013	0.636907	-0.0949029	0.114114	-1.09507	-0.577331	-0.277915	-0.229376	-0.734	-0.337813	-0.442584	-0.509073	-0.915835	-0.000531137	0.186899
Normal(NEFL)-Low(PI_Score)	-5.66877	-0.0402	-0.4771	-0.791625	-1.58648	-1.59593	-0.62701	-0.67994	-0.616949	-1.25812	-1.105	-0.124928	0.260836	-0.819165	0.410764	-0.692307	1.3238	-0.520833	-1.20489	-0.53816	-0.148547	0.427758	-0.534168	-0.849238	-0.996455	-1.07173	0.809605	-0.207248	-1.15277	-0.870823	-0.9655	-0.892842	-0.691088	-1.64922	-0.541977	1.12953	-0.708101	1.23931	0.489266	-0.659926	0.252167	0.328674	-0.57493	1.38633	-0.669368	-0.29421	-0.409071	-0.962904	-0.879982
Normal(NEFL)-Low(PI_Score)	-1.5084	-1.2385	-0.528397	-0.985504	0.264465	0.364469	-0.525827	-1.04582	0.206933	-1.56603	-0.8124	-0.0782785	0.720616	-0.905806	0.739943	-1.20621	0.528866	-0.391293	-0.69314	0.361342	-0.253094	0.48046	-0.929523	-1.65667	-0.723207	-0.260505	-1.3382	-0.651135	-0.566718	2.40692	-0.162873	-0.52309	-0.710329	-0.240461	-0.0757637	0.21181	-0.132381	-0.891468	1.98618	-0.906141	-1.1948	-0.231858	0.136718	-0.700417	1.02017	0.263905	-0.176455	0.510955	0.225247
Normal(NEFL)-Low(PI_Score)	-3.18942	0.1626	0.0141802	-0.938314	0.128442	0.360611	0.54594	-1.32408	-1.20264	-0.688733	-0.465549	-0.218417	-0.191684	-0.905141	-0.0928289	-0.273949	0.0299899	3.40393	0.2213	0.036547	1.84892	-0.273802	-1.46777	1.33372	-0.529184	-0.154876	0.280785	-0.965404	-1.29323	0.564068	-0.925568	-0.0765454	0.941753	0.45373	-1.25933	-1.146	-0.436386	-0.423578	-0.13834	-1.08986	-1.13711	-0.442696	0.994319	-0.0962384	-0.598026	0.671286	-0.797707	-1.01761	0.501411
Normal(NEFL)-Low(PI_Score)	-4.88363	-1.4186	-0.28078	-0.420756	-0.228704	-0.499677	1.09099	-0.608115	0.0354184	0.493698	-0.866952	0.0131245	-0.81377	0.012376	-0.236134	0.467132	-0.196501	-0.155616	-0.952447	0.345864	0.144864	-0.691419	0.0361989	1.00085	-0.510107	-0.577043	0.521693	-0.404888	-0.245058	-0.777739	-0.29938	-0.117056	-0.645721	1.66923	-0.207285	-1.08108	0.164932	-0.845885	0.164336	1.1827	-0.392781	-0.132425	-0.731332	-1.00141	-0.30675	1.16474	-0.888056	0.253664	-0.473511
Unclassified	1.13124	0.1456	0.690155	0.619377	0.54634	-1.00202	0.973237	0.0392496	2.0306	0.888308	-0.63409	-0.628783	1.40009	3.79977	-0.650969	0.300786	-0.615989	-0.775298	1.74219	-0.704995	-0.0810641	-1.40696	0.887547	-3.46425	0.128406	1.47073	-0.314121	-1.48855	0.268996	-0.652202	-0.0495852	0.200289	0.127627	0.815867	0.17037	0.275386	-1.03603	-0.479209	-0.0190856	0.65416	-0.841522	-0.341219	-0.620839	-0.533848	-0.000355692	-1.35689	0.343524	-0.989739	-0.0291677
Unclassified	0.55396	0.248	-0.0313642	-0.347667	-0.380363	-0.869051	0.277822	-0.0423466	-0.197771	0.130343	-0.533535	-0.0420586	1.16363	-0.8356	-0.732057	-0.0343988	0.701814	0.351667	-0.484852	0.866287	-0.765936	-0.393802	0.0884325	-1.43117	-0.495182	1.22269	0.136573	-0.0701839	-0.931441	0.034849	-0.0591984	0.31713	0.142632	-0.815272	-0.285697	0.0219803	0.315011	-0.139608	-0.552685	-0.774135	-0.526365	0.219312	0.382271	0.775085	0.531641	-0.715871	0.779628	-0.842442	-0.176932
Unclassified	-0.223062	0.0153	0.39939	0.56717	-0.669273	-0.80969	0.125695	-0.564147	-1.08342	0.376565	-0.844154	0.519634	1.04281	-0.0865197	-0.00441586	-1.04965	-0.99852	-0.339653	-0.864763	-0.241588	-0.243348	-0.755952	-0.594507	0.885968	-0.180078	-1.58744	0.624153	-0.39686	0.925843	-0.821432	2.14444	-0.541329	0.398238	-0.0546323	-0.850489	0.474914	-0.502642	-0.682588	-0.804266	-0.809937	-1.28771	0.208946	-0.739113	-0.103788	-0.212729	-0.164631	-1.60694	1.38545	-0.00293443
High-High	4.29641	0.9949	-1.20857	-0.103117	-0.543301	0.0701876	-0.260705	0.359398	-0.345861	0.282356	-0.516946	0.71268	0.314592	0.326353	1.0051	-0.698953	0.262681	-0.309987	-0.757265	0.0832064	-0.42793	1.30525	-0.352551	-0.308106	-0.21105	-0.116163	0.489931	0.626666	0.362187	-0.720432	0.477365	-0.20733	-0.0561334	-0.860396	0.315795	-0.923937	0.0297444	-0.116975	0.46781	-0.455585	1.19815	0.92454	1.21575	0.260765	1.74375	-0.502462	-1.70443	-0.31046	0.309575
Normal(NEFL)-Low(PI_Score)	-4.96397	-1.9724	-0.225287	-0.741773	-0.197658	2.34341	0.920883	-0.202109	0.175262	0.475893	-0.67653	-0.497367	-0.439205	0.202092	-0.13333	0.442485	-0.328386	-0.875832	0.590602	0.658254	-0.335787	1.02791	-0.510753	-0.235045	-0.680901	-0.145066	0.939344	0.57295	-0.494795	-0.725498	-0.202952	0.802731	0.6256	0.162993	0.381681	-0.713544	-0.11933	1.03519	-0.276554	-0.322114	0.0704247	0.102213	-0.186758	0.38691	1.43027	0.176373	-1.06026	-0.609184	0.33991
Normal(NEFL)-Low(PI_Score)	-3.15583	0.3319	-0.316017	-0.266184	1.57188	-0.0894934	1.29124	0.535999	0.357391	0.64641	-0.678973	0.519255	0.945493	-0.277471	0.272974	1.2468	0.119765	-1.93808	0.378413	0.0557798	-0.476512	-0.985042	-0.0577616	1.36787	0.672208	-0.592634	0.497359	-0.299645	-0.545975	1.01192	-0.875579	1.00244	-1.45949	0.00781822	-0.137642	-0.714531	0.653985	0.138017	-0.217377	-0.358439	0.132027	-0.220177	-0.317482	0.321402	-0.779217	-1.05965	0.181435	-0.434462	0.638396
Normal(NEFL)-High(PI_Score)	1.64382	-0.0153	0.098677	-0.346643	-1.26083	-1.59533	0.488298	0.639839	1.80495	-1.58523	-0.58656	-0.623284	-0.539112	-0.566558	-0.532912	1.09347	1.10246	0.508455	-0.13318	0.203383	-0.353802	-0.057311	-0.655146	-1.3086	-0.778642	0.0385152	-0.03415	1.13945	0.667763	0.0402315	0.0320529	-0.425745	-0.241659	1.03387	0.614036	0.00653525	-0.592321	-0.690838	1.58311	0.282431	-0.895806	0.596894	0.354592	2.05577	-1.13239	0.476653	0.108077	-1.20914	4.41207
Normal(NEFL)-Low(PI_Score)	-1.19324	0.4365	0.716762	-0.734198	1.22087	-1.2316	-0.00492676	-0.772659	-0.0920548	0.888372	-0.435119	0.51167	-1.17295	-0.769575	-0.297317	-1.38871	-0.73483	-0.0935379	0.0518611	0.918295	-0.0462151	0.496285	-0.480133	0.611818	-0.246174	0.807876	0.910271	0.346846	0.343248	-0.00551915	0.129516	-0.550053	-1.04837	-0.635156	0.801674	0.022968	-0.297685	-0.47318	-2.34888	-0.533469	0.209284	-0.286757	0.263774	-0.643677	-0.711181	0.122823	0.248456	0.26369	0.565611
Normal(NEFL)-High(PI_Score)	6.11444	0.2293	-1.2172	1.28905	0.250282	-0.617064	-0.0629221	-0.538784	0.513377	0.690415	-0.315532	0.221152	0.368867	-0.17335	-0.0495703	-0.066708	0.795937	0.490546	0.135488	1.06965	-0.661094	0.484608	0.105544	0.437358	-0.874363	0.918235	-0.864585	1.0002	-0.31638	1.0374	1.2124	-0.626184	-1.23301	-0.297199	-0.068123	-1.05908	0.0115074	-0.365621	0.597243	-0.632604	-0.102469	-0.488835	0.475423	-0.333186	-0.600861	-0.0501255	1.27061	-0.475009	-0.709991
Normal(NEFL)-Low(PI_Score)	-12.1134	-0.3047	-0.867104	-0.854067	-0.360596	0.560954	0.791495	-0.28173	3.31647	0.0497421	-0.593176	0.261733	-0.139311	0.360934	-1.28615	1.03624	-0.675168	0.127306	3.65189	-0.0488054	-0.694023	-0.10863	-0.921418	0.347397	0.817192	-0.155401	-0.133408	1.16076	1.20842	-0.132798	1.01304	-0.235879	-0.500443	-0.00493845	1.53607	-0.109931	-1.38387	0.429919	-0.507079	-0.730482	0.509126	0.412775	0.427291	0.629702	-0.166428	-1.47245	1.03288	0.212379	-0.279576
Normal(NEFL)-High(PI_Score)	7.10428	0.3241	0.783521	0.842021	0.578503	0.694813	2.02526	0.382473	-0.17961	0.412016	-0.305049	0.473933	0.905046	0.495075	0.339327	0.973649	0.116464	-0.35976	-0.0938627	1.60863	-0.546801	-0.663916	0.663002	0.587919	-0.491928	0.538109	0.981353	1.41387	0.919905	0.304445	0.91898	1.01982	0.877322	1.68903	0.730026	0.0195558	-0.497455	-0.340449	-0.119578	0.00282228	-1.20211	0.223109	2.8099	0.528396	-2.07732	0.202289	-0.0414708	1.75156	0.507802
Normal(NEFL)-Low(PI_Score)	-1.44036	-0.5508	0.463032	-0.447882	-0.1732	0.142756	-0.317996	-0.335261	-0.237601	-1.52151	-0.493741	-0.0443342	0.717159	-0.0480445	-0.107823	-0.723139	0.741992	-0.866713	-0.181859	0.332436	-0.0942063	-0.50827	0.792386	-0.43272	0.122683	-0.192188	-0.902239	0.448731	-0.707331	-0.621649	-0.117765	-0.0977591	0.0557824	0.9223	-0.713832	-0.339092	-0.825554	-0.0787949	0.49216	4.1848	0.147682	-1.17158	-0.264793	0.668665	0.613851	0.761727	0.0854226	0.738463	-0.0253519
Normal(NEFL)-Low(PI_Score)	-4.14023	-0.689	-2.88832	-0.722221	-0.39019	-2.80036	-0.396087	-1.3429	-0.48316	-1.52034	-0.596331	-0.113171	-1.22965	-1.04375	-0.407617	-1.61967	-0.521222	-0.404588	-0.941838	-2.27252	-0.204512	-0.474006	0.16258	0.324352	1.31398	-1.73038	-2.44067	-0.931247	3.24961	-0.675315	-1.56758	-0.315116	-0.869553	-1.30764	-1.70576	-0.0502162	-1.30005	-1.03002	-0.288929	0.551885	0.378434	1.37892	-1.6334	-0.968535	-0.798588	1.32116	-1.32092	-0.0966652	-0.556694
Unclassified	0.345608	-0.8521	1.78502	0.235405	0.591346	-0.310316	0.424662	-0.00929238	-0.53457	-1.47748	-0.563865	0.675512	-0.0497748	-0.116635	-0.546528	1.28372	-0.467598	-2.1731	0.454708	0.0372298	-0.325155	0.0955695	-0.415592	-0.721551	-0.556565	0.0569084	0.454966	-0.608221	-0.401604	0.503912	-0.971859	-0.211163	-1.06408	0.627183	-0.427616	0.177598	-0.203823	-0.547002	1.22515	1.11079	0.233278	-0.164839	-0.412524	-1.10052	0.980012	1.07034	-0.125887	-0.578663	-0.418373
High-High	6.40281	1.3687	0.167833	-0.585052	0.369442	0.300211	0.24574	0.294433	-0.267429	0.552424	-0.387589	-0.0778993	0.856821	-0.846811	1.87777	-1.10457	2.37711	-0.953952	0.302431	0.422454	0.479769	-0.771163	-0.10219	0.149893	0.595003	0.675095	-0.862664	-0.0602581	-0.430238	-0.519066	2.58857	-0.507163	-0.075551	-0.725404	0.738919	0.824492	-1.2967	-0.406656	-0.608669	3.57325	-1.78053	-0.476278	0.308683	1.7426	0.0719317	1.12508	0.314532	0.513314	-0.351407
Normal(NEFL)-High(PI_Score)	3.77021	-0.0332	-0.0935682	-0.88058	-0.0543751	0.105507	0.532367	0.890865	-0.139079	0.791492	-0.469722	-0.111275	0.432648	-0.284026	-0.399517	1.65242	-0.325407	0.312881	0.659095	0.618651	0.0149184	0.1853	-0.276302	1.04711	-0.0881724	0.306355	-0.0349185	0.0734483	0.861886	0.306345	0.113543	0.0798144	-0.63566	0.413556	1.11056	-0.670531	0.401846	1.01245	0.0800099	-0.148863	1.84276	0.542578	0.551012	1.41506	-1.3072	-0.094817	0.408926	0.0336761	0.781677
Normal(NEFL)-Low(PI_Score)	-14.0824	-0.9697	1.15459	-0.302831	0.762995	-0.317588	-0.239905	-0.181424	0.409679	0.145477	-0.84161	-0.192248	0.513715	-0.481343	0.857741	0.518827	-0.276937	0.661508	0.0063029	-0.459863	0.979173	0.662841	-0.118701	1.06248	0.518135	-0.631873	0.38491	-0.963798	0.125451	-0.76175	-0.394033	-0.998051	-0.88597	-1.78821	-1.10364	1.01298	-0.262215	4.91538	0.22551	2.94672	-1.79346	-0.626522	-0.499896	1.17495	0.181071	-0.939857	-1.19915	0.341246	0.170109
Normal(NEFL)-Low(PI_Score)	-16.1765	-0.4904	1.11779	0.642818	0.780752	-0.312394	-1.3092	0.403262	0.991774	0.491473	-0.480409	-1.38656	0.164559	-0.250396	-0.362635	-0.382969	0.637401	3.87144	-0.251756	1.19427	-0.584898	0.291011	0.810998	-0.0955797	0.0246054	-0.350019	0.851357	2.49534	0.882779	-0.455585	1.75888	-0.335867	-0.43813	-0.313002	2.32971	-0.917292	6.36551	-0.585711	-0.465066	-0.221095	1.34909	-0.876491	1.88805	-0.28789	-1.38256	0.65727	1.78318	0.725488	0.00574638
Normal(NEFL)-High(PI_Score)	6.60533	-0.1253	0.0222104	-0.23742	0.45979	0.159971	-1.47914	0.56448	0.0611236	0.930373	-0.486922	-0.551602	0.0247234	-0.267211	-0.377716	1.86714	0.224677	-0.197258	-0.567699	0.824635	0.14575	1.24778	0.437257	0.573068	-0.426057	1.62033	-0.430925	0.0676096	-0.888903	-0.674365	0.854498	-0.767278	-0.397883	0.607191	-0.852243	-1.2173	0.481821	-0.31898	-1.05704	0.475152	0.0425166	2.4902	0.904502	-0.859681	0.315488	0.311506	-0.858928	-0.280382	0.938218
Normal(NEFL)-High(PI_Score)	4.03805	-0.6065	1.04109	-0.412362	0.814144	-0.578924	-0.841892	-0.0724905	0.424681	-1.69502	0.57083	1.75756	0.813954	-0.717135	-0.517746	-0.858007	0.325886	-1.04998	0.983307	0.442256	-0.773467	-0.784531	0.997718	2.68348	-0.482839	0.981648	0.566904	0.0816225	-0.139993	0.650662	1.01334	-0.250286	0.276437	-1.38228	-0.196513	0.485331	0.952804	0.578514	3.43449	-0.0623953	-1.16519	-0.0839498	0.260551	-1.4059	0.0837433	-0.826674	0.850559	0.747015	0.611209
High(NEFL)-Low(PI_Score)	-3.20089	0.5849	-0.404708	0.139591	0.493628	-0.216081	-0.64834	0.212421	-0.58484	1.00083	-0.932088	0.708319	0.675156	-0.385962	0.45161	-1.45868	1.87276	0.787752	-0.0851255	-1.38417	-0.170254	0.10694	0.692721	-0.0730468	-0.291172	-0.0953171	-0.525444	-1.1918	1.29011	-0.458118	-1.52247	-0.146002	-0.0448359	0.666024	-1.3876	-0.818336	-0.149112	-0.734412	-0.0755691	1.90073	0.0694037	-0.685072	-0.494783	0.385936	1.49595	0.60253	-1.01158	0.365722	-0.767418
Normal(NEFL)-High(PI_Score)	6.13545	-0.374	1.23513	-0.125842	-0.299285	-1.07028	0.113532	-0.845004	0.608565	1.14016	1.11543	0.703388	0.62382	2.2125	1.1565	-0.891885	0.723634	0.306399	0.398852	1.8714	-0.270519	0.715389	1.48943	0.607379	1.00033	0.727646	0.531555	1.9973	2.43997	0.647179	1.99181	-0.429445	0.419067	0.681827	2.08244	0.847929	0.632904	-0.097832	0.307441	0.0170592	0.0510252	-1.1799	1.11304	-0.593024	-0.961116	0.0918826	2.65646	-0.196633	0.866768
Normal(NEFL)-High(PI_Score)	1.57342	-0.6356	-0.563754	-0.28676	1.4506	0.563774	1.54367	4.47756	1.06073	0.32512	0.680951	0.478294	-0.993533	-0.374847	-0.490257	0.721083	0.87291	-0.656196	0.392923	0.340174	-0.160656	0.383507	-0.658148	0.357639	-0.237533	-0.190962	0.421667	2.21406	0.57119	0.389298	0.845624	4.56052	-0.264784	0.287703	1.65231	0.671569	-0.818025	0.719389	2.03368	-0.176604	1.23116	-0.129213	1.38849	0.000683523	0.624245	-0.279533	1.30824	0.810416	0.348686
Normal(NEFL)-Low(PI_Score)	-0.961748	0.2565	0.700942	-0.125023	1.23003	1.27284	0.384647	4.11345	0.196229	0.46149	-0.227497	0.703578	-0.340681	0.311818	1.63838	1.50435	0.608255	1.74266	-0.281556	0.589062	0.211904	0.721842	0.794487	0.884091	-0.370959	1.34846	-0.967045	0.730595	0.00866194	-0.500069	-0.189494	4.37185	0.319685	2.00871	0.459717	1.49204	0.938917	0.117499	0.4725	-0.890333	-0.142459	-0.820423	-0.304477	0.70081	0.792915	1.29353	0.806867	0.301731	1.53223
Unclassified	-0.509841	-0.0143	-0.342624	1.66186	-0.835115	-0.151377	0.758884	-0.583168	-0.566504	-1.70246	-0.313904	0.911226	-0.696059	0.438454	-0.789534	-1.44899	0.547063	-0.332291	-0.271571	-1.4759	-0.167301	-0.30868	-1.11474	0.780985	0.388412	0.409707	0.754148	-0.143606	-0.554994	-0.172216	-1.07376	-0.262842	0.534867	1.53253	0.312037	-0.309728	-0.0393554	0.21628	0.778369	-0.59429	1.34449	-0.777496	-0.698762	-0.167834	0.678106	1.00859	0.282438	0.325912	0.963688
Normal(NEFL)-High(PI_Score)	1.67244	-0.4875	-1.54679	1.52674	-0.0888835	0.286261	0.85284	-0.521737	0.815698	0.595602	1.00999	-0.569238	0.356076	-0.395272	-0.270775	0.566091	0.893683	-0.79145	-0.730117	0.896558	-0.347009	-0.283021	-0.545876	-0.385264	-0.752159	4.00286	1.80795	1.7547	-0.580396	-0.430414	0.249902	-0.781222	0.859493	0.769029	2.01405	-0.283687	0.241394	3.61863	-0.383035	-0.441348	-0.314162	-1.0355	1.36037	-0.191212	0.00224287	1.12851	1.25956	0.187756	0.235168
Unclassified	-0.431238	-0.3569	-0.215699	-0.0546979	0.150777	1.85695	-0.217341	0.832968	-0.0445923	0.150437	-0.356141	0.229496	-1.8863	-0.228071	-0.495513	0.249184	0.355918	0.479888	0.789997	-1.29484	-0.165972	-0.138284	-0.260992	-0.222925	1.09381	0.269043	0.858273	-1.56095	0.351289	0.0785417	0.617126	0.106645	0.377231	0.40556	-1.15161	0.366979	0.466428	-0.826742	1.32843	0.0642712	0.54367	0.292901	-1.42553	-1.56517	-0.041224	-0.181159	-1.2183	0.380467	0.212083
Unclassified	-0.072108	-0.4306	1.46645	0.0974167	-0.821267	2.43958	-0.605857	-0.0558594	0.120342	0.403909	-0.170095	-0.243259	-0.0674054	-0.0444344	0.221615	-0.876469	-1.09973	-0.233845	-0.0462762	-0.00977092	-0.513133	0.42238	0.677712	0.808981	0.781283	0.0716229	-1.16249	-0.0386549	-0.626766	-0.688612	-0.551985	0.299154	0.315095	-0.476554	0.0414784	-0.753772	-0.353902	-0.246004	0.726576	-0.4604	1.66306	-0.613819	-0.581266	-0.256963	-1.05136	1.00105	0.115629	0.34331	-2.10722
Normal(NEFL)-Low(PI_Score)	-4.08454	0.246	-1.35886	-1.10855	-1.29567	-1.28057	0.343574	-0.513006	0.167629	-1.76296	-1.20902	0.199913	0.0817637	-0.472318	-0.203992	-0.483958	0.0427919	0.155983	0.175898	-0.382932	-0.471048	-0.192983	-0.95654	0.544048	-0.621426	-0.856269	1.32523	-0.261985	-0.571002	0.141864	-0.625193	0.0929656	-0.56152	-0.185817	-0.605608	-0.272373	-0.0363438	-0.350602	0.194973	-0.809204	0.0758702	0.560391	-0.344272	0.75682	-0.0346095	0.000648346	-1.30784	-1.29053	-0.85041
Normal(NEFL)-Low(PI_Score)	-2.7644	0.1027	-0.794832	-0.168426	-0.379916	-0.876471	1.13629	0.879015	0.033927	0.32264	0.155485	0.825891	0.302147	1.17509	-0.664584	-0.907763	0.895455	0.135327	0.183699	-0.453376	-0.864429	-0.00891163	-0.84757	-0.392093	0.796432	1.32148	-0.128541	0.768838	0.503627	0.760843	0.668889	2.01098	0.0155351	0.671355	0.885848	-0.752426	1.22569	1.48955	-0.50159	-0.265899	0.508615	-0.663024	0.105149	1.42894	-0.0875257	0.239312	0.652195	0.649406	-0.926821
Unclassified	-0.701989	0.215	1.16382	1.41076	-1.21895	0.34488	0.863592	-0.658424	-0.164872	0.376914	-0.421074	-0.138582	0.382176	0.415274	0.131909	-0.729324	0.322262	-0.746732	0.487004	0.34245	2.27184	0.792059	0.701427	-0.865284	-0.0157926	-0.029452	-1.2962	0.403627	-0.699741	0.514518	-0.544738	0.332065	0.436543	0.525891	0.0692859	2.9911	0.37608	0.14542	-0.400998	2.46057	2.39904	-0.197983	-0.720883	-0.119617	0.456283	-0.488182	-0.492138	-0.320044	-0.0048423
High-High	3.6602	0.7097	-0.229842	0.229365	-0.0271257	-0.419095	-1.77669	-0.790537	-0.613528	0.485209	-0.10099	-0.358177	0.0563548	-0.506043	-0.392623	0.051636	-0.343845	0.025674	-0.0687433	-0.647866	-0.508555	0.0129065	-0.613119	3.1862	-0.289489	-0.238784	2.20421	-0.029021	-0.766853	-0.6655	-0.572838	-1.50381	0.399826	-0.17782	-0.079772	-0.0990655	-0.0567558	-0.616487	1.86323	-0.460819	0.690528	0.985426	-0.3316	0.56249	0.352104	-1.51477	-0.553494	0.15812	-0.0533022
Normal(NEFL)-Low(PI_Score)	-4.36771	-0.6179	0.242262	-0.22964	-1.48039	-0.220533	-0.966168	-0.14494	-0.485616	0.674804	-0.428808	0.763881	0.175794	0.102057	0.18818	-0.07557	-1.61551	-0.692235	-0.192156	-1.22189	0.403426	0.269807	-0.883593	-0.558017	-0.764054	-0.498566	-0.574752	-0.954456	-0.668777	0.148197	-1.1625	-0.225636	-0.213063	1.00322	-0.563772	0.756696	0.00263992	-0.218506	-1.68515	3.09579	1.63191	-0.753989	-1.23089	-0.488309	0.43644	-0.919892	-0.326543	0.57303	-0.179222
Unclassified	1.09624	1.0979	0.498988	-0.47419	0.731055	0.144537	-0.218046	-1.12856	-1.14588	0.711654	-0.933615	-0.592753	0.316666	-0.677044	-0.664412	-1.0634	-0.487727	-0.724647	0.242207	-0.714782	-0.686049	-0.814799	0.135863	-0.792906	0.255099	0.170771	1.2863	-0.809072	2.01941	0.126984	2.52098	0.0529174	0.475731	0.546264	-0.693916	-0.783046	0.017698	-0.225381	0.0777147	-0.0198939	-0.25222	2.06269	-0.828264	0.559324	0.607	0.275938	-1.65211	1.2557	-0.272612
Normal(NEFL)-High(PI_Score)	3.04769	-0.3656	-0.101119	-0.761017	0.946482	0.222745	0.500813	0.10463	-0.430784	0.566954	0.217466	-0.255206	-0.279146	-0.472698	0.839903	0.81358	0.279589	-0.190116	-0.160328	-0.0742974	-0.268451	1.23088	0.273652	-0.535484	-0.0605671	0.468916	1.44601	0.644474	-0.422723	-0.497378	-0.0469231	0.0763779	-0.0245357	-0.0195991	0.806684	-0.30012	-1.18812	-0.222842	-1.10105	0.362094	0.779187	-0.104391	-0.46666	0.342102	-0.121543	1.70501	-0.169848	-0.591638	-0.366575
Normal(NEFL)-Low(PI_Score)	-1.103	0.2019	0.031559	0.813154	0.901699	0.351262	-0.730132	-0.923482	0.232111	-1.74284	-0.48967	-0.979225	-0.372485	-0.968791	0.780186	-1.68485	0.152696	-0.491827	0.250632	0.0673877	-0.17808	-0.508577	-2.1354	0.310867	0.0525474	-1.66645	-0.640199	-0.939275	-0.0291406	-0.888395	-0.395216	0.00949876	-0.466197	-0.860968	0.164483	0.552319	-0.237787	-0.768996	-0.120177	0.841647	1.80668	0.556011	-0.79247	0.731494	-0.305333	0.030002	-0.640877	0.230368	-0.918521
Normal(NEFL)-Low(PI_Score)	-1.1702	0.2126	0.0317987	0.257004	0.101639	-0.249768	-0.0359516	0.244332	-0.00353416	0.303754	-0.249175	-0.228278	0.833141	2.65634	-0.538427	-0.7164	0.254388	0.683922	0.0816611	0.00104039	-1.09996	-0.0854287	0.651895	-0.0278102	-0.0254432	1.87818	0.698564	0.461722	1.55841	0.0706263	0.74121	-0.53895	1.58748	0.462679	0.460469	-0.756466	0.964683	0.681949	0.401247	-0.435067	-1.46384	0.251581	0.631826	0.296807	1.4598	0.027093	1.2636	-0.468816	-0.156136
Unclassified	-0.724541	-0.7444	0.621119	-0.986016	-0.0977061	-0.334802	0.822344	-0.521841	-0.743458	0.708506	-0.561931	-0.0376971	-1.25626	-0.300081	-0.122817	1.11267	-3.26005	-0.107162	-0.0238092	-1.08339	-0.336968	0.844146	0.352002	-0.00169249	-0.129356	-0.339158	0.435755	-1.07138	-0.422046	-1.01662	-0.370222	-0.872223	0.749343	-0.422291	-0.575546	0.292448	-0.848141	-1.21817	0.167629	0.409725	0.446843	0.387954	-0.621506	0.393972	-0.535188	0.328166	-1.10584	-0.145175	0.157613
High(NEFL)-Low(PI_Score)	-1.2858	0.6473	-0.569267	-0.083053	0.510268	0.66721	0.0847985	-0.326426	-0.896022	-1.70039	-0.964656	-1.11405	0.644389	0.144427	0.653512	-0.546915	-1.40907	-0.308779	-0.97585	-0.849525	-0.246006	0.0817411	-0.259792	0.0406421	0.240174	0.455077	1.9017	-0.890668	-0.862449	-0.916574	-0.611143	-0.766881	5.8251	-0.309575	-0.996541	0.0351804	-1.63869	-0.222208	-0.63242	-1.388	-0.937838	-0.671347	-1.08493	0.548609	-0.351634	1.61457	-0.858389	1.01758	0.880982
Normal(NEFL)-Low(PI_Score)	-19.6878	0.4315	-0.69823	-2.19556	-4.7664	-2.29164	-0.993491	-2.45011	-2.75829	-1.7346	-3.79564	1.22621	-9.04314	-1.45843	-4.88144	-0.393031	-6.82746	0.331889	-0.171873	-2.78999	-3.57852	-9.01857	-0.970349	0.574434	-0.115778	-2.69699	-3.62344	-4.02824	-0.728374	-0.513683	-4.85677	-0.794241	-3.12358	-0.726166	-4.51318	-3.17792	0.402348	-0.474767	-0.990881	-0.702218	-4.11204	0.36868	-6.82591	-5.02562	-3.33928	-2.67661	-2.80629	-9.37773	-0.522734
Normal(NEFL)-Low(PI_Score)	-11.0506	-0.8305	-1.23505	0.797082	-0.736615	0.199743	2.36371	-0.419768	-0.206105	0.355389	-1.02399	3.0006	-1.61251	-1.24477	0.0142836	0.642064	-0.305037	0.16774	-0.341	-0.318633	-0.301233	-0.391497	-0.0913833	1.15158	5.86425	-0.246316	-1.44963	-0.39686	2.78117	0.509611	-0.712895	-0.0701351	-0.24925	0.0350451	0.505437	-0.273361	-0.87123	0.39396	-1.13438	0.266414	-1.27308	-0.613381	-0.197763	0.0732532	-1.28924	0.257426	-1.16328	0.768836	-0.0477694
Normal(NEFL)-High(PI_Score)	10.2154	-0.4445	3.18299	0.592147	1.37231	3.06094	0.832391	-0.26801	-0.431837	0.0175654	1.72405	4.67791	1.14565	-0.0304693	1.24845	-1.00349	-0.207854	1.10034	0.371861	0.184719	-0.10602	-0.403021	2.95168	2.24204	0.604541	0.230155	2.18474	1.16821	0.12981	1.00511	0.938946	1.14017	2.8152	4.76682	0.701592	0.264251	3.06512	1.40049	1.13044	-0.243706	-0.418136	-0.383562	1.25644	0.724432	1.76502	0.223313	1.42785	0.887382	1.25273
Normal(NEFL)-High(PI_Score)	4.81317	0.3905	0.194081	1.1527	0.363189	-0.0497215	0.347981	-0.150553	0.556979	-1.63839	0.170242	-0.746924	-0.0477006	-0.526278	0.686775	-1.12562	0.150683	-0.0192639	-0.197149	0.49085	0.241732	-1.01731	-0.928922	-1.08174	-1.18689	-0.274519	-0.00597366	0.774239	0.145292	0.419692	-0.0423383	-0.411668	-0.0331854	2.8834	1.22267	-0.894753	2.57556	-0.917591	3.49147	2.00625	1.27915	-0.723326	0.535005	-1.24323	0.246508	0.413979	1.71036	0.263248	-0.869203
Normal(NEFL)-Low(PI_Score)	-3.02483	-0.3579	0.141585	-0.482175	0.746467	-0.563045	0.00159551	-0.0598093	1.13495	-0.040588	0.202505	1.186	-1.39904	-0.175725	-1.24556	0.367251	1.65722	1.81737	1.91881	1.07238	0.790752	0.142586	-0.223468	0.431384	1.63447	0.513935	1.19985	1.40891	0.0651027	-0.380231	0.570243	-0.666298	-0.444485	0.0337123	1.46354	1.05985	0.0903113	0.0403986	0.268721	1.11466	2.27176	0.173465	0.375935	-0.849209	1.07616	-1.32754	0.933221	1.09808	-0.293598
High(NEFL)-Low(PI_Score)	-9.98491	0.9951	-0.511138	0.250657	1.38772	-0.14648	-0.443681	-0.435464	-0.73565	-1.69139	-2.3541	-0.726065	0.513715	-0.569978	-0.0906746	-0.19096	-0.288128	-0.783978	-0.4265	0.418698	-0.659765	0.696182	0.305172	-0.314764	-0.216436	0.271671	-0.864969	-1.44637	-0.139843	-0.224774	-0.4736	-0.717118	-0.00176423	-0.288631	-1.13195	-0.496415	0.115408	-0.545839	0.427693	1.71837	0.45348	0.154776	0.618931	0.485536	1.44799	0.199909	-0.692929	0.664593	0.477849
High(NEFL)-Low(PI_Score)	-7.58435	0.5394	-1.72478	-0.227593	0.351016	-0.612166	0.398925	-1.62136	-0.839435	0.393639	-0.792554	0.397511	-0.435229	-0.881771	-0.63968	-1.67192	-0.594652	-0.850891	-0.584393	-1.86317	-0.0683649	0.922661	-1.15887	-0.213878	-0.851246	-0.421139	0.789497	-0.647778	-0.75077	-0.504977	0.258628	-1.05092	-1.32816	-0.571753	-0.503021	0.91393	-0.0410285	-0.106081	0.388174	-0.0131942	-0.464933	-0.522417	-0.215326	1.47911	-0.0147659	-0.133559	-0.627662	-0.446405	-0.662771
Normal(NEFL)-High(PI_Score)	7.03826	-0.2876	0.985115	-0.26731	0.836144	0.676708	1.46241	-0.345552	-0.0637176	0.413956	0.197111	1.8628	0.583027	0.0600664	-0.428471	0.823642	0.71204	0.0630308	-0.357538	-0.306456	0.203487	-0.0494749	0.48919	0.691366	-0.912516	0.0499015	-1.7839	0.074616	-0.83359	0.248405	0.107775	-0.36858	0.101678	-0.126412	0.7418	-0.538799	0.252437	-0.712308	-0.52614	-1.17361	-0.348366	1.79505	1.09447	0.85496	-0.250054	1.15827	0.0467207	0.117277	-1.44376
Normal(NEFL)-High(PI_Score)	2.45467	-0.2312	0.253768	-0.602556	-0.26768	-0.972339	0.15813	-0.944063	-0.644409	0.764688	-0.186786	-0.96102	-0.629685	0.300323	1.07222	-1.08112	-0.330238	-0.655977	-0.177334	0.246059	-0.288386	0.945093	0.247535	-2.08292	-0.731511	0.0719733	0.421923	-0.719594	0.134996	-0.810033	0.494521	-0.551308	-0.688087	-0.889718	-1.26209	0.302325	-1.15817	0.78697	-0.102114	-0.0403071	-1.81065	-1.04732	1.04745	-0.264025	1.10049	0.930047	0.0776013	-1.12907	-0.0147632
Unclassified	0.263191	0.9979	0.377097	-0.00187747	-0.88336	0.204492	0.125166	0.284558	2.44548	0.322958	-0.865629	-0.690793	0.727357	-0.0303743	0.0595242	1.51174	-0.176453	-0.189237	3.32191	0.673732	-0.438414	-0.404864	-0.686366	0.0327897	-0.318553	-0.662878	-1.31233	-1.49731	0.386912	1.59654	-0.514124	0.482015	0.870085	-1.45539	-1.59428	-0.908851	-0.161326	0.27942	-1.91677	-0.164671	1.92869	0.731661	-1.41997	1.2049	-0.840873	1.24566	-2.41239	-0.538263	-0.701215
Unclassified	0.328214	-0.6482	0.945803	0.218617	0.298527	1.52423	0.582606	0.223335	0.719106	0.361367	0.0760997	0.547131	-0.11684	1.37212	0.82715	0.769362	0.261312	0.191472	1.07988	0.326063	-0.94092	-0.215876	-0.307823	-0.505611	-0.00468314	-0.270315	-0.0915274	1.31549	-0.222437	1.70118	0.601153	0.301798	-0.972113	-0.485122	1.54822	0.467551	0.596932	-0.552925	-0.195522	-0.682014	-1.67604	-0.0601502	0.464863	-0.149813	-1.00222	-2.00439	0.198157	-0.22509	0.0480057
High-High	3.92756	0.9317	0.00938604	0.880408	-1.28082	0.543294	0.599176	-0.0909925	0.21939	1.27328	0.0236854	-0.152804	0.350199	0.56205	0.76433	-0.125603	0.680236	0.399461	-0.332887	0.873229	-0.00826507	-0.431599	-0.780026	0.563167	-0.659804	-0.506273	-0.856132	0.317652	-0.978262	-0.835363	-0.0405636	-0.893502	-0.621714	-0.604692	0.507942	-0.187874	0.363866	-0.418925	0.505532	0.422706	0.937106	1.45806	-0.275575	3.17281	-1.1742	-0.184465	-0.214887	-0.909234	-0.105864
High-High	3.10461	1.5213	1.00477	1.16764	1.28018	-0.683845	-1.02293	-0.357505	1.28638	0.852062	0.319852	0.633224	-0.511629	0.0678564	-0.449928	0.712313	1.59345	2.31883	1.85266	0.555945	3.69164	-0.57818	0.38052	-0.503562	1.74713	0.116818	-0.192706	0.651042	0.568034	0.476999	0.761767	0.0428062	-0.524979	-0.233226	1.59945	1.09406	-0.471187	-0.0607096	-0.27406	0.280965	0.0615758	-0.376991	1.29768	-0.175383	0.837563	0.300928	0.603379	0.182301	0.0721403
Normal(NEFL)-Low(PI_Score)	-7.56645	0.2708	0.539619	-0.718741	0.00771783	-1.31797	1.0032	-0.325387	-0.769777	0.637667	0.121288	-0.559946	0.36057	0.862252	-0.553508	-1.18775	-0.111557	-0.564453	0.0156642	0.263471	-0.0227363	0.738897	-0.348949	-0.111797	0.614304	-0.319188	-1.14443	0.654254	0.0999742	-0.193746	-0.797491	-0.806137	0.499915	-0.250933	0.323185	-0.134086	-0.387029	-0.19746	0.66171	-0.0811335	-0.545594	-0.128337	-0.353721	0.157512	0.419667	-0.387824	0.458147	-0.196043	0.611304
Normal(NEFL)-Low(PI_Score)	-3.43493	0.3874	-0.224329	0.518137	-0.261538	1.18395	2.83667	0.0691855	1.03178	-1.69753	-0.847716	0.49062	0.236118	2.35804	0.608271	2.00533	0.257608	-0.328556	2.14301	-0.339914	-0.351587	-0.924505	1.15502	0.885627	-0.357044	0.111913	0.983018	-0.0424501	-0.35546	0.356212	-0.0760584	-0.0811714	0.122861	-0.0548227	-0.0735091	-0.181858	-0.504315	1.61657	0.975563	-0.548543	-0.497436	0.820143	-0.545139	1.68732	0.0622461	1.13103	-0.265186	-0.801304	0.460869
Normal(NEFL)-Low(PI_Score)	-6.76034	-0.6033	-0.865306	-0.695299	0.235429	-0.936871	-0.377754	-1.50786	-0.95717	0.832667	-0.914583	0.906485	-1.02413	-0.0977298	-0.245268	-0.363307	0.0775747	-0.960544	-0.463009	0.0970904	6.1259	0.943711	0.931675	0.202469	-0.736897	-0.0513486	0.0152867	-0.598295	0.133192	0.082341	-0.213749	-0.447289	-0.445014	-0.224087	-0.388785	-1.02388	-0.955723	1.74983	0.809605	0.137445	-0.173771	-0.114904	-0.105945	-0.588884	0.542508	1.35039	0.242252	-1.26649	5.25973
High-High	23.5657	1.4238	0.413173	0.81817	-0.297721	-0.536333	-0.103818	2.15264	1.07196	0.143474	4.47942	0.611416	0.93685	0.252443	2.04675	-1.30507	-0.159625	0.270031	0.0860297	1.57471	-0.770661	-1.90939	0.901056	0.856266	0.454508	2.5752	-0.659154	0.704467	0.367372	-0.702385	0.207604	-0.0101288	-2.46603	-0.169442	1.78019	-0.309998	0.540882	-0.089371	4.30599	1.08483	-0.668458	0.307502	0.459083	1.05392	0.0674432	1.32473	1.17757	-0.415441	0.845877
Unclassified	-0.778722	0.0335	-0.226845	0.484255	-1.44052	0.0455528	0.0116433	-0.853008	-0.394464	0.34194	0.45155	0.367169	-0.185634	-0.504713	0.204639	0.833888	-1.42799	-0.301088	-0.864763	0.334256	-0.236556	1.48071	-0.941831	-0.277379	0.105963	-0.809848	-0.720501	-0.791848	-0.670731	-0.87019	-0.0958764	-0.366664	-0.0686666	-0.301388	-0.0803983	0.209745	-0.0400246	-0.373235	-0.377646	-0.178698	1.25516	-0.0487614	-0.656188	0.699106	1.74163	-1.11175	1.49622	-0.337443	0.27075
Normal(NEFL)-High(PI_Score)	3.64329	0.4048	0.894745	-0.420756	0.52769	0.370109	0.358734	0.0265684	-0.50132	0.376978	-0.623709	-0.872082	1.03935	-1.07719	0.0425482	-0.494113	-0.0128446	-0.051127	0.278716	0.3544	0.231248	0.571573	-0.264895	0.112508	-0.39632	-0.461079	-0.778263	-0.087992	-0.232207	0.615676	-0.148971	-0.795761	0.356225	-0.704461	-0.466947	-0.336398	0.0474795	-0.547108	-0.498097	-0.128764	-0.283701	0.862193	0.515886	0.392998	0.329898	1.17731	-1.5116	-0.701189	-0.520063
Unclassified	-0.525391	-1.0199	-0.546735	1.31259	0.44248	-0.363296	-0.199361	0.166477	-0.8497	0.384227	-0.561015	0.321847	0.798398	-0.399547	-0.296024	0.520304	-0.740627	-0.0824408	-0.294038	-0.36313	-0.14648	0.547297	-0.492441	-0.0631459	-0.0806539	-1.20732	2.44217	-1.35193	0.552252	-0.127574	-0.294056	1.26401	1.31281	0.252289	-0.178225	0.142038	0.241227	0.298986	0.235489	-0.980989	1.00585	0.0968103	-0.339603	-1.12317	0.626135	-0.926371	-1.93934	-1.13217	-0.571384
Normal(NEFL)-High(PI_Score)	10.0139	-0.4055	1.80467	-1.0157	0.447617	0.035313	-0.527413	-0.56924	0.0374362	-1.5637	0.221639	-0.908302	0.395658	-0.317561	3.19517	-0.13105	-1.18073	0.314859	1.04104	-0.165226	1.57899	-0.48553	-0.110295	-0.0634873	-0.0765018	0.728697	1.09867	-0.461377	0.0578127	7.98438	1.03567	-0.187174	-0.0993816	0.683921	-0.196388	-0.884696	-0.193617	-0.818492	-0.136444	0.48583	0.0331572	-1.50243	0.120933	-1.48407	-0.988519	-1.06904	0.994038	0.641149	-0.0901241
Normal(NEFL)-Low(PI_Score)	-1.29422	-0.064	-0.221931	-0.486269	-0.153992	-0.36107	0.73491	0.145584	0.236673	-1.59957	1.46768	-2.18055	-1.35773	-0.486568	0.289347	1.72876	-0.194166	-0.123863	-0.0626585	-0.806622	-0.946826	-0.506426	-2.92281	-0.665731	-0.743069	-1.98473	-0.0846114	-0.751853	-0.850875	-0.317067	-1.74713	0.650072	-0.457901	-1.07022	-1.21399	-0.511591	0.462915	1.4135	-0.102314	-0.261712	-1.32038	8.80016	-1.31203	0.364019	-1.36035	-1.62623	-0.541762	0.140721	0.199014
Normal(NEFL)-High(PI_Score)	1.40836	0.0658	0.134274	-0.641864	1.01695	-1.44174	-0.0960622	-0.940217	0.532239	0.553982	0.361071	1.16287	-0.145879	-0.572163	-0.847184	-1.20085	-0.0357111	0.0601741	-0.273443	0.804036	-0.264169	1.10151	-0.557884	-0.0663893	0.937937	0.286736	0.17141	0.951152	0.778014	0.220068	0.119163	-0.159021	-0.661609	-0.568897	1.25123	-0.357321	0.913318	-0.733248	1.46246	-0.583926	-2.2502	-0.0162013	1.75499	-1.70982	-0.398409	0.465811	1.74016	-1.09855	-0.892193
Unclassified	0.532497	-0.1116	-0.522045	-0.423622	0.379158	0.439709	1.16027	0.236951	0.810083	0.550834	0.162304	0.368876	0.974531	-0.218191	-0.518694	0.0223731	-0.362605	-0.764311	1.31204	5.30996	0.149589	-0.912059	-0.876389	1.01861	0.575141	0.0546311	0.521437	0.180297	1.94831	-0.236805	0.127889	0.102614	0.0887923	-0.420196	0.987808	0.237941	-0.80464	-0.940859	0.329795	-1.22228	0.258634	-0.757931	0.389497	0.914623	-1.06411	-1.29673	1.10421	-0.273747	0.302229
Normal(NEFL)-Low(PI_Score)	-6.35867	-0.6536	0.523438	-0.623131	1.75224	-0.108637	-1.25967	-0.402409	-0.75302	-1.68573	-1.80369	0.17545	-0.450786	-0.238046	-0.476556	0.4375	-0.379272	0.320682	0.295566	-1.27174	0.854691	-0.830318	-0.784529	0.0350089	0.484357	2.65473	0.679481	-0.773602	2.03752	0.243181	1.2059	-0.213542	2.29781	0.778359	-0.075388	-0.290242	0.120093	-0.550492	-2.27922	1.74705	-0.707257	0.45541	-1.10561	-0.725257	0.067207	0.527823	0.06533	-0.264458	-0.980718
Unclassified	0.828717	0.0896	0.300511	-0.741875	0.453983	-0.445214	-1.03721	-0.572046	-1.54111	0.899055	-0.165617	-0.215004	1.08827	-0.862961	-0.0950694	-0.950965	-0.470175	-0.521383	0.272163	-0.0251344	-0.574266	0.738282	-0.884194	1.06043	0.473248	-0.85732	1.18768	-0.267532	-0.657354	3.02653	-1.54421	0.073338	1.13522	-1.23757	-0.936041	-0.590253	0.184006	1.83517	-0.324655	-1.26437	-0.335603	-0.162649	1.2023	-0.379698	0.191938	-1.1259	0.0924347	-1.30159	0.896626
High-High	2.4886	0.6166	-0.210905	-0.343982	-0.45206	0.10432	-1.14104	0.0723038	-0.589665	1.31207	-0.39278	0.768622	0.0414898	0.261943	-0.0269931	0.523627	0.86349	1.98196	0.129716	0.97679	-0.94151	-0.737514	0.850623	0.521003	5.726	0.248373	1.46381	-0.810678	0.652657	-1.06823	-0.0109846	0.754224	0.653667	0.317786	0.157719	0.211451	0.385951	-0.697289	0.165035	0.279604	0.481217	0.755168	-0.477998	1.51491	1.09057	-0.335993	-0.122785	1.02967	4.65103
High(NEFL)-Low(PI_Score)	-4.99082	0.581	-1.07517	-0.0869429	0.127995	0.680715	-1.53519	-0.746984	-1.09052	0.195587	-0.63643	-0.00432169	-1.04314	-0.659279	-0.486465	-1.61053	-0.0100265	-1.28807	-0.273443	-0.200847	-0.111336	1.06555	0.223519	0.884261	-0.605716	-1.50161	1.00722	-1.12392	-1.46797	-0.108577	-0.869959	-0.600344	-0.47467	-1.23472	-0.27981	-0.671429	-0.180901	-0.637534	-1.06004	0.130012	-0.179897	-0.202072	0.00721657	-0.258911	1.33861	0.415433	-0.420533	0.015098	-0.592466
Normal(NEFL)-High(PI_Score)	3.14625	0.4769	-0.235475	0.259665	-0.0590655	-0.218158	-0.375286	0.218345	0.241148	0.790506	-0.105773	0.762933	0.0407984	-0.0565945	0.23411	0.00972633	0.875084	0.0937951	-0.27828	-0.367113	0.654014	1.32584	-0.0685686	-0.607521	0.483908	1.04997	-0.042603	0.475151	1.63041	0.208353	1.4866	-0.591423	1.13487	-1.49785	0.573953	-0.00208522	0.329065	-0.138762	0.554132	1.92512	-0.105702	0.658072	0.859927	0.249076	1.09364	1.3607	2.05881	0.735366	0.961399
High-High	3.15472	2.0581	0.981279	0.0687545	1.00187	1.38518	-0.413891	5.44009	-0.268482	0.6983	-0.0871482	-0.858618	-0.110099	2.06876	-0.468283	0.177734	0.377899	-0.275487	-0.0757642	-1.26377	0.432811	0.908986	0.975203	0.27297	2.02476	0.426173	-0.757131	0.106437	-0.885221	0.038965	0.583997	5.31992	-0.404944	0.68792	-0.40319	0.0370661	-0.203823	-0.218295	-0.190233	0.994485	-0.635785	-0.27201	-0.476442	0.426848	1.11844	0.958608	-0.850568	0.715166	0.769753
Normal(NEFL)-High(PI_Score)	3.73587	-0.4781	1.52841	-0.106392	1.45015	0.570303	-0.487398	1.8643	0.785782	-1.78198	-0.276858	-0.507418	1.45868	0.209122	1.28809	1.29508	0.566386	0.0883015	0.917311	-0.213479	0.0521301	0.332189	0.517409	0.143918	-0.364674	-0.0460934	-0.74189	-0.765428	-0.38958	1.27692	-0.160359	2.5254	0.687206	0.61614	-0.355592	-0.871316	-0.676981	-0.798715	-0.386528	-0.738752	0.685082	0.136525	1.33247	0.753168	-0.0289399	-0.932453	-0.0139615	1.43617	0.296124
Normal(NEFL)-High(PI_Score)	8.88961	-1.0022	1.09682	-0.535302	0.956086	-0.862966	-0.809634	-0.234955	-1.32143	0.954601	0.204948	1.04795	0.369904	-2.14927	0.72762	-1.72749	-0.375971	-1.30467	-0.683467	-0.870465	0.00827346	-0.426836	0.615872	-0.0505138	-0.615254	0.333156	1.04744	-0.937086	-0.908594	0.0984883	-0.0671847	-0.161929	-0.500266	0.40556	-1.1724	4.08546	-0.00104095	-0.415011	0.835751	0.243489	-0.644294	-0.366917	-0.567593	-1.03356	0.366987	-0.114122	-0.395181	0.357613	-0.669258
Unclassified	0.624845	-1.2743	-2.43227	0.979292	-0.20715	-1.02398	-0.749875	0.185707	0.340635	0.653246	1.03727	-0.50135	-0.217266	-0.685594	-0.945938	-1.37302	0.249396	-0.450295	0.080881	0.944811	-1.01549	-0.428834	0.0773253	-0.478981	-0.206	1.72035	-0.0857641	0.942248	-0.912878	0.128725	2.47498	1.24941	-0.411475	-2.16843	1.16217	-0.430415	-0.715797	-0.53833	-0.789896	-1.84023	-0.724274	-1.244	2.02544	-0.419392	-0.626374	-0.894373	2.00042	0.407449	0.425382
High(NEFL)-Low(PI_Score)	-0.988537	0.8806	0.771775	-0.908423	0.443708	-0.552954	-0.41583	-0.0924477	-0.224265	0.335485	-0.115747	-0.536242	-0.999929	-0.0977298	-0.867779	-0.58264	-0.410271	-0.0601366	-0.241459	-0.324323	-0.639387	0.505812	-0.963445	-1.13551	-0.156737	-1.90538	0.952024	-0.494804	-0.867935	0.175584	-1.42427	-0.712691	-0.556754	-0.846307	0.0980954	2.6462	-0.736042	-1.15799	-0.548793	-1.22061	1.183	0.532941	-0.157856	-0.901567	-0.267772	-0.395758	-0.357288	0.399045	0.259779
Normal(NEFL)-High(PI_Score)	3.07716	-0.0125	1.49689	-0.587816	-0.530011	-0.0731691	-0.779314	-0.734095	-0.868913	-1.7389	-0.418122	-0.595787	-0.373522	-1.0636	-0.293783	-1.6302	-0.4866	-0.941426	-0.495773	-1.22701	-0.752056	0.704787	-1.26334	-0.388678	-0.620753	-0.815104	0.599947	-1.01635	-0.830884	-0.675473	-1.29279	-0.265486	-0.542632	1.1542	-1.09762	0.598923	-0.716801	-0.646841	0.108152	-0.413083	1.68722	1.0523	-0.266905	0.527179	-0.567315	1.07867	-0.569002	-1.04754	0.555881
Unclassified	1.01684	-0.7516	-0.0431099	0.362542	-0.525991	0.591377	-0.184025	-0.801243	-1.48514	0.640751	-0.0224189	-1.6162	0.442328	-0.282981	0.0430652	1.23452	0.0852237	-0.0850777	-0.828566	0.644939	0.879647	0.000307297	-0.171235	-1.05323	1.17427	-0.0597569	1.35315	-0.651573	-0.903483	0.276742	-0.911962	0.638771	-0.773524	-0.493119	2.23777	-0.206911	-1.04072	-0.308404	-0.221468	0.528331	0.336062	-0.853713	0.280448	-1.51597	0.145636	-0.968285	-0.381157	0.162248	0.481855
Normal(NEFL)-High(PI_Score)	1.2659	-0.6468	0.0681143	-0.477875	-0.0745888	-0.264014	0.367548	-0.225392	-0.0360824	0.830028	0.740795	0.342896	1.26198	0.200667	-0.764717	-1.43117	0.338044	-0.694212	-0.318845	0.252432	0.262406	1.60225	0.769871	1.1299	-0.576764	0.208959	-0.478825	0.6363	0.198351	0.0242425	0.0157844	-0.336132	0.341574	0.0725535	0.120767	1.16258	-0.45797	-0.0510853	1.07586	-0.276681	-0.416775	0.77999	0.16562	-1.23885	-0.157451	0.358048	-0.111323	-0.535609	-0.438406
Normal(NEFL)-Low(PI_Score)	-2.25011	-0.8496	-1.05084	-0.111511	0.67678	-0.300373	-1.10666	-0.675055	-1.16571	0.78367	-0.887918	-0.737063	-0.430908	-0.401922	0.00497696	-1.65106	-1.11865	-0.60137	-0.379693	-0.466577	-0.366501	0.0116773	0.393129	-0.50783	0.452488	-0.00808086	0.664752	-1.18436	2.97988	0.577366	-0.267287	-0.44524	-0.597531	-0.0460644	-1.11428	-0.131751	0.0575182	-1.03351	-0.806262	-0.300026	-0.93937	-1.62304	-0.768237	-0.700417	-0.481326	1.67962	-0.183737	0.104892	-0.910413
Normal(NEFL)-Low(PI_Score)	-2.12991	0.2445	-0.824915	-0.502136	-0.501757	-0.228546	0.118996	-0.421639	0.506709	0.19848	-0.18068	-0.0699347	0.0605032	-0.516968	-0.718011	-0.357399	0.130796	0.248166	-0.973666	-1.06313	-0.503092	1.13393	0.610769	-0.349587	-0.474422	-1.29052	-0.3601	-0.193965	-0.57288	0.172576	0.0644419	-0.287294	-0.26549	-0.0184567	0.514205	0.00213522	-0.044542	-0.0136457	-0.12377	-1.48389	0.376903	-0.425613	-0.414081	0.217418	0.0421663	-0.190282	0.975969	0.750701	-0.532368
Normal(NEFL)-High(PI_Score)	4.27542	0.3552	0.279057	-0.531719	0.31338	-0.383478	0.189684	-0.114172	-0.313312	0.288651	-0.52346	-0.379985	0.101296	2.27045	0.117001	0.582707	-0.445054	0.127306	0.0195647	0.2464	2.72384	0.676515	4.13173	-0.484785	-0.027912	0.131883	-1.14648	0.461138	-0.725067	-0.0655174	-0.0624521	-0.202043	0.195589	-0.582225	0.827978	-0.750001	0.0551758	-1.14508	1.13773	0.121847	0.74226	-0.246313	0.507326	1.50833	-0.412819	-1.21316	0.0299994	1.52552	0.31339
Unclassified	0.486247	-1.4312	-3.17572	0.401236	-0.711376	-0.0954294	-0.884375	-0.906331	0.195703	0.367122	0.833208	-1.0327	-0.254429	-0.0148892	-0.134795	-0.998875	0.0878808	-0.244393	-0.77037	1.06487	1.44063	0.345556	-1.33899	-0.740841	0.628107	0.158158	0.542313	1.39489	2.004	1.74424	0.486239	-0.951328	0.146868	-0.122224	1.97096	-0.230438	-0.847806	-0.427385	-0.417863	0.293527	1.3028	-0.623456	1.273	-0.228715	-1.74352	0.371403	2.22939	0.533514	-0.165103
Normal(NEFL)-High(PI_Score)	3.66269	-0.0954	0.844886	0.164056	1.78518	0.485862	-0.606033	0.0799957	-0.416572	0.64889	-0.534553	-0.657228	1.26008	-0.270346	-0.77454	0.897953	0.285467	-0.849572	-0.755548	0.12042	-0.505897	1.18033	0.518609	-1.1169	-0.0316151	-0.810374	-0.563354	-1.51833	-0.563336	-0.479806	-0.77013	-0.155122	-0.365049	-0.553475	-0.357846	-0.086045	-0.121338	-0.0564792	-0.748581	-0.325359	-0.254602	-0.0435051	-0.806921	1.5339	0.156503	0.121368	-0.722461	0.997671	-0.339769
Normal(NEFL)-Low(PI_Score)	-2.99222	0.2633	0.00387277	1.05934	-0.0888835	1.11924	-0.918926	0.0151345	-0.41701	0.794258	-2.01508	0.844096	0.448723	-0.268826	0.752007	0.538028	2.32356	0.911798	-0.269855	-0.543508	-0.456872	1.36809	0.587954	-0.138597	0.493222	-0.394688	-0.494834	-1.24829	0.044285	-0.27654	-0.52285	-0.43612	-0.73769	1.90285	-1.46388	0.919318	-1.23296	0.10798	-0.305694	1.16774	0.32466	-0.236822	-0.987223	-0.673386	0.89733	0.259278	-0.461257	0.789626	-0.134577
Normal(NEFL)-Low(PI_Score)	-1.33321	-0.1362	0.809409	-0.351762	-0.129981	-0.622555	1.81373	0.0818667	-0.772146	0.409981	-1.24403	0.060912	-1.15584	0.163997	-0.121266	0.0843145	-0.298595	0.412756	-0.785661	-0.615432	0.02304	0.442201	-0.277803	-1.22188	-0.822294	-1.58972	0.737883	-1.49702	1.16558	-0.721382	-1.6399	-0.0893	-0.157105	0.373573	-0.804394	0.145002	-0.460312	-0.244312	1.25329	-0.457469	0.727285	0.141635	-0.624729	0.148502	0.615504	0.453382	-1.49865	-1.34523	-1.30296
Unclassified	1.25646	0.4144	0.0473796	-0.657526	-0.0551568	0.341912	1.26409	2.27259	-0.0814393	0.338188	-0.205717	-0.317975	-0.980569	-0.486093	0.0690894	-0.00928995	0.458415	-0.78288	0.315225	1.00729	-0.386584	0.316363	1.06826	0.209468	-1.12606	0.383256	-1.08218	0.0692152	-0.74829	-1.05778	1.44223	-0.480464	-0.444661	-0.501496	0.585728	0.479584	-1.14495	5.45677	-0.436525	-1.22228	0.279054	-0.455837	0.20875	0.97112	-0.460302	-0.234974	1.11823	-0.843621	0.683803
High-High	1.7067	0.576	0.319447	0.029651	-0.0114908	0.850635	0.611516	0.096211	-0.222248	1.14353	0.283925	0.785689	1.54338	2.52553	1.13332	0.901922	0.0590561	0.162795	0.149062	0.613985	-0.160508	0.566196	-0.55248	0.429847	-0.49507	1.74926	-0.163761	0.820219	-0.55552	-0.0955956	0.593019	0.192359	-0.0630178	0.903641	0.433413	-0.131482	-0.880432	-0.171759	0.189484	-0.375398	0.258804	-0.259161	0.18863	1.06317	1.18128	0.0157218	0.414051	-0.570848	0.283151
High(NEFL)-Low(PI_Score)	-2.08498	0.5339	0.446972	6.01033	-0.442009	3.24051	-0.53658	0.215123	-0.628354	-1.70837	-1.07732	0.876713	-0.519234	-0.627264	0.235316	0.298848	-0.156968	0.231136	-0.523077	0.0711432	0.529385	0.966758	0.186295	-0.241019	-0.719391	1.16996	-1.27404	-0.368104	-0.127517	-0.622757	-0.932963	1.17565	-0.742809	-0.849734	-0.529701	-0.898255	-0.192278	-0.406022	-1.40203	0.441235	0.60323	-0.747418	0.658616	0.190631	0.193356	0.252799	-0.739856	0.0417856	0.629811
Normal(NEFL)-Low(PI_Score)	-1.81106	-0.033	0.266232	1.14891	0.0506021	0.412552	0.395223	-0.528286	-0.455612	-1.70023	-0.572923	0.490051	0.257206	0.208742	-0.951194	0.222413	-0.648517	0.361116	0.488408	0.26495	0.247048	0.68343	0.995917	0.00428215	0.136822	-0.911274	1.00927	-1.10407	-0.881163	-0.104461	-0.69426	-0.111439	0.638309	0.337397	-0.858255	-0.175572	-0.106615	-0.612892	-0.719541	-1.24154	1.0501	0.275818	-0.368727	0.982566	0.0053139	-0.976219	-0.0269071	1.2557	-0.220527
Normal(NEFL)-High(PI_Score)	2.55151	-0.0711	0.138708	-0.871981	-1.02307	1.73378	-0.582588	-1.16027	0.147539	1.08172	-0.323878	0.148902	-0.4838	-0.976106	-0.764027	-0.5471	2.20875	0.484613	-0.183263	0.620813	0.115479	-0.81987	-0.1169	0.428994	-0.367031	0.369943	0.45407	0.198835	0.7708	-0.110318	1.2195	-0.787698	-0.280495	-0.477887	0.714118	-0.0119628	-0.0942337	1.15915	-0.972718	0.00229886	-0.0886852	-0.627252	-0.0738192	-1.2123	0.913394	-0.108039	0.201798	-0.731268	1.09924
Normal(NEFL)-Low(PI_Score)	-1.08114	-0.2974	0.0941226	-0.68844	-0.788099	-0.226914	0.12023	0.737859	0.0539297	0.640592	0.0671435	-0.851412	-0.365398	-0.323642	0.0378087	1.22261	0.265257	-1.05163	0.0368831	-0.0851087	-0.0280522	-0.419154	-0.0253407	-0.378607	-0.73196	-0.170992	1.46471	0.404065	-0.485326	0.671717	-0.472269	-0.512516	-0.28632	0.120343	0.496919	-0.342863	0.101187	-0.934936	-1.1272	-0.296362	0.516443	0.462127	0.139386	-0.699443	-0.808509	0.0988904	0.61619	-0.0310522	-0.699593
Normal(NEFL)-Low(PI_Score)	-6.3552	-0.5136	-0.0301657	-0.144984	-1.04965	-0.359437	-2.33355	-1.13667	0.671819	-1.83787	-1.05402	0.114768	0.646117	-0.512693	-1.41248	-0.588917	1.1085	1.35371	1.62799	0.308309	0.730062	-1.35503	-1.68151	-0.865113	0.876555	-1.70884	-1.95949	-0.293952	0.107865	-0.652677	-0.29657	-0.618055	-1.1617	0.70258	0.070789	0.645707	0.613328	0.325321	-1.50302	0.179109	-0.608047	-0.545487	-0.0516984	-1.18917	0.345017	0.58468	-0.466382	-0.664623	-0.151367
Unclassified	-0.274914	0.7793	0.0190942	-0.232097	0.0521656	-0.539301	-0.7601	0.10858	0.401169	-1.7947	-0.289376	-0.785041	-0.531334	0.399504	-0.427523	2.08859	-0.213893	-0.461172	-0.374701	-0.995194	-0.713072	-0.222022	-0.750307	-2.7036	-0.187709	0.239088	-1.10139	-0.0272694	-0.993894	-0.11665	1.36873	-0.483107	2.03584	-0.664477	0.923049	-1.14556	-0.664767	-0.415223	-0.340024	-0.339596	-1.81201	2.17774	0.0700221	-1.50355	-1.11703	-0.930866	1.74353	0.463773	-0.0700915
Normal(NEFL)-High(PI_Score)	2.22921	-0.2513	-0.189331	-0.664487	-0.762189	-1.83856	0.24098	0.71998	-1.06385	-1.80004	-0.534248	-0.510831	-0.281047	0.0641514	-0.95016	2.12912	-0.246421	0.258385	-0.598747	-0.546353	-0.269633	-0.1137	0.289262	0.16611	-0.354126	0.636031	0.667698	-0.870963	-0.132477	-0.30741	0.291461	-0.181688	-0.205119	-0.547953	-0.681766	-0.883349	0.129964	-0.0737183	-1.17999	-0.634488	1.78881	-0.0239398	-0.945649	-1.25078	-1.435	-1.56197	-0.94712	-1.03058	-0.503273
Normal(NEFL)-High(PI_Score)	3.49702	-0.6157	-0.795311	0.747128	-0.56988	-0.586641	0.4058	-0.0152172	0.209828	-0.657828	3.60924	-0.706722	-0.740827	-0.620234	1.13875	-1.2219	0.541427	0.810056	-0.355354	0.852175	-0.44816	-0.517489	-0.0181361	1.19648	-0.412479	-0.555672	-0.806952	1.15667	1.27215	4.89708	0.0515751	0.249458	-1.1301	-0.174202	1.81614	-0.71965	-0.46232	1.37966	-1.02072	2.43325	0.469816	0.139299	0.545121	0.209382	-0.612672	-0.169391	1.21452	0.420866	1.10191
Normal(NEFL)-Low(PI_Score)	-2.46793	-0.2668	-0.0153038	-0.887438	-0.83813	-0.0112853	-0.0599253	-0.0098121	-0.976471	0.231738	-0.313802	-0.540983	0.196363	-0.116635	-0.114372	0.426146	-1.49329	-0.5928	-0.260025	-0.97414	-0.31216	0.0803583	0.476282	0.0601024	-0.777632	-1.67888	0.426918	-1.05094	-0.113764	-0.442762	-0.520187	1.12312	-1.18465	0.757796	-0.480099	0.598205	0.634242	1.68277	-0.492509	-0.707976	0.0654897	0.584191	-0.897072	0.57564	-0.864969	-0.469142	0.0709937	-1.17198	0.59814
Unclassified	0.798772	0.3433	-0.483812	-0.45945	0.0836588	0.491057	0.10983	-0.15076	-1.08368	1.00137	0.00841903	-0.394586	0.951715	-0.233296	1.78151	0.0755448	0.220168	-0.612907	-0.768966	0.309447	-0.152091	-0.0328808	0.44176	-0.429989	0.399073	0.26081	-0.914278	5.28522	0.967177	0.0302582	-0.432042	-0.788822	0.489147	-1.6456	0.341223	1.04755	-0.18408	0.112634	0.277702	-0.242869	-0.844755	-0.47365	4.59836	-1.10126	0.0466547	0.107485	-0.336252	-0.309281	-2.03644
Normal(NEFL)-Low(PI_Score)	-9.18564	-0.3193	1.07788	-0.618832	0.871211	0.841731	1.5204	0.791286	0.00839725	-1.65562	0.129837	0.644602	0.0632688	0.016461	0.39172	1.68454	0.984747	-0.676303	-0.524481	0.385126	-0.11798	0.5811	0.594558	0.492154	-0.020169	0.610631	0.530274	0.640241	1.84152	-0.207518	-0.0825658	1.56497	0.261785	1.06319	0.56243	0.404155	-0.551162	-0.356102	-0.134348	0.000414569	0.600507	2.04108	-0.000453483	-0.872588	0.739763	1.34721	0.488757	0.183628	0.601288
High(NEFL)-Low(PI_Score)	-1.64892	0.9624	1.25958	-1.87895	-0.829308	1.72695	2.24913	-0.101491	0.0487535	0.357297	0.750057	-0.357229	0.138977	0.622471	0.207827	1.48423	-0.189899	-1.43377	0.12878	0.0261909	-0.330323	-0.201741	0.344197	-0.495027	-0.732184	-0.51293	0.766828	0.0534507	-0.512532	-0.44767	-0.580381	-0.0381494	0.0367179	0.322546	0.474122	-0.585134	-0.656234	-0.668205	2.48196	-0.0543347	0.000314236	-0.296102	0.119711	1.12576	-1.4239	0.122162	0.380878	0.0479782	0.758878
High(NEFL)-Low(PI_Score)	-1.38349	0.9697	0.507258	1.44536	0.125315	1.51444	2.49293	1.58344	0.255711	0.187956	-0.0758511	0.356171	-0.944271	-0.0970648	-0.692246	0.607724	0.446659	-0.388766	0.0339186	0.517252	-0.290158	-1.15252	0.038	0.348934	0.0765618	0.973765	0.886193	1.04428	-1.08596	-0.617691	0.00824179	2.75716	0.0868505	0.306933	1.13449	-1.27962	0.702171	-0.111581	0.270118	-1.6228	-0.671181	0.356416	0.761328	-0.277662	0.620938	0.895669	1.23259	0.0575622	0.00288457
High(NEFL)-Low(PI_Score)	-4.05582	0.5024	-1.30409	-1.07262	0.345097	-0.25793	-1.01041	-0.719335	-0.74995	0.459264	-1.08119	-0.936368	-0.212772	-0.235006	-0.623911	-0.496236	-1.14176	-1.2961	-0.419323	-0.605417	-0.667886	-1.02438	-0.514656	-0.304009	-0.658682	-0.869583	-0.00238757	2.25785	-1.23146	-0.299969	-0.804294	-1.59111	0.862318	0.620328	-1.23453	0.402808	0.0854593	-0.384552	0.048475	-0.759166	-0.157264	0.413505	-0.422084	0.852281	-0.550307	-0.378304	-1.13847	-0.881809	-1.65362
Normal(NEFL)-Low(PI_Score)	-14.2538	0.1262	-0.118618	0.111953	0.515741	0.398899	1.54156	-0.384115	0.0317337	0.59964	-0.195641	0.957307	-0.0300699	0.391999	-0.134192	1.4257	-0.488452	-0.248678	0.448935	0.521577	0.431925	-0.144891	-1.28705	0.688976	0.338812	-1.05334	-1.0841	0.229634	2.49341	0.233524	0.275636	-0.762255	-0.542455	-0.356794	0.745057	0.298464	-0.196963	-0.311999	0.336082	-0.867617	-0.300208	0.0433707	0.300124	0.591469	-0.34691	-1.30863	1.25861	0.307924	-0.578825
High(NEFL)-Low(PI_Score)	-6.38054	0.9175	-0.300436	-0.960629	1.65932	-0.0811828	-0.438922	0.218034	-0.155923	0.834574	-0.84049	-0.868289	-0.359694	0.399314	-0.152547	0.952509	-0.58346	-0.417663	-0.305427	-0.694639	-0.600699	0.0152112	0.697825	-0.40114	-0.332693	-1.12253	-1.21999	-1.10042	-0.902581	-1.35556	-0.628742	-0.307186	0.366817	0.138241	-0.136639	-0.579926	0.531011	3.25185	-0.741296	-0.528549	-0.157094	-0.326326	-0.730443	-1.73782	-1.88361	-0.735308	-0.679579	-0.989739	-0.113686
Unclassified	1.24222	-0.2558	0.133914	-0.454229	2.15238	0.428728	-0.21505	0.0697052	0.513728	0.908403	0.252578	-0.985103	0.602041	-0.354612	-0.547217	0.0350198	0.187479	1.52412	-1.37636	0.671228	-0.417594	-0.427297	-1.39752	-0.356074	-0.141139	-0.558825	-0.698729	-0.563117	-0.1315	0.0794915	0.0500961	-0.50062	-0.0815528	0.491239	-0.174092	0.695185	-0.358419	-0.861326	-0.372357	-0.902581	0.35444	0.241798	-0.417749	-0.525081	-1.82101	-0.574259	0.472306	0.166966	-1.13192
Normal(NEFL)-High(PI_Score)	3.92493	0.0125	-1.07014	-0.994717	-0.290127	-1.69595	-0.266523	0.261898	1.20575	0.691846	0.69866	-0.146357	0.703676	-0.506138	-0.265691	-0.678091	0.349074	-0.504682	-0.448655	0.877553	0.862665	0.367528	-0.745804	-0.324152	-0.242022	1.38034	-0.403005	0.589736	-0.228149	-0.432156	2.03174	-0.882796	0.654373	-1.23757	-0.309121	0.474645	-1.12772	1.58875	0.0645419	0.776639	-0.255283	-0.922484	1.31435	-0.410139	-0.600388	1.65913	1.6161	0.267081	-0.390137
Unclassified	-0.385242	1.6055	1.00837	0.0560612	-1.21359	-0.278706	-2.13083	-0.541071	-0.540448	0.477069	-0.806904	0.606296	0.254613	3.4704	-0.164438	-1.01328	-1.51632	-0.751346	-0.239742	-1.51949	-0.055961	-0.640715	-0.384672	0.0536156	-0.69807	-1.00692	-0.412866	-0.943071	-0.516365	-0.127732	-0.29376	0.449699	-0.284378	0.159946	-0.897837	-0.493632	-1.56223	-0.565405	-0.750078	-1.83332	0.0135876	-1.67779	-0.956432	-0.163694	-1.19688	-1.2806	-1.2659	-0.490048	-0.461205
Normal(NEFL)-Low(PI_Score)	-4.75637	-0.4256	-1.11029	-1.33631	1.1398	-0.0776212	-0.638468	-0.982834	-0.227775	-1.48202	-0.574958	-2.70394	-0.954815	1.57951	-0.24906	-1.16734	-0.410915	-0.590273	-0.303399	-0.666302	-0.384959	-1.29818	-0.188045	-0.169836	-0.636239	-0.429022	0.883248	-0.00318475	-0.292105	-0.134856	-0.186684	-0.780892	-0.469375	-1.05974	0.390324	0.239108	-0.517031	-1.01447	-2.0017	0.75162	0.188523	-1.20589	-0.0859357	-0.578413	-2.32229	-1.8485	-0.0896121	0.540887	-0.481905
Normal(NEFL)-Low(PI_Score)	-10.6582	-1.2979	-0.753482	-1.13793	-1.71413	-0.284346	1.53133	-0.101387	-0.731088	-1.79813	-1.07885	-0.44958	-1.82477	-0.10229	0.217996	1.96333	-0.720498	0.0951136	-0.279996	-0.83439	-0.366649	-0.13982	-0.627228	-1.29785	-0.435371	-1.28247	0.383629	-1.07911	-1.02877	-0.109843	-0.588219	-0.0718533	-1.06638	-1.24386	-1.40764	-0.712286	-1.10647	-0.205603	-2.17843	-0.679711	-0.487566	-0.477884	-0.84894	0.428552	0.85221	-0.0568689	-1.00902	-0.76002	-0.749866
[truncated: 1,400 more columns]
